# Supplementary material for: Ethyl 3-{5-[(diethyl­amino)meth­yl]isoxazol-3-yl}-2-phenyl­pyrazolo[1,5-a]pyridine-5-carboxyl­ate
Source: Acta Crystallogr Sect E Struct Rep Online. 2010 Mar 3;66(Pt 4):o723. doi: 10.1107/S1600536810004174 (PMC2983775; doi:10.1107/S1600536810004174)
Supplement: Supplementary file 1 [file e-66-0o723-sup1.cif]

##############################################################################
###                                                                        ###
###        Electronic paper (Acta Crystallographica Section E)             ###
###                                                                        ###
##############################################################################
#                                                                            #
# This CIF contains the data in a paper accepted for publication in Acta     #
# Crystallographica Section E. It conforms to the requirements of Notes      #
# for Authors for Section E, and has been peer reviewed under the auspices   #
# of the IUCr Commission on Journals.                                        #
#                                                                            #
# Full details of the Crystallographic Information File format               #
# are given in the paper "The Crystallographic Information File (CIF):       #
# a New Standard Archive File for Crystallography" by S. R. Hall, F. H.      #
# Allen and I. D. Brown [Acta Cryst. (1991), A47, 655-685].                  #
#                                                                            #
# The current version of the core CIF dictionary is obtainable from          #
# ftp://ftp.iucr.org/pub/cif_core.dic. The current version number is 2.4.    #
#                                                                            #
# Software is freely available for graphical display of the structure(s) in  #
# this CIF.  For information consult the CIF home page http://www.iucr.org/  #
# cif/home.html                                                              #
#                                                                            #
# This file may be used for bona fide research purposes within the           #
# scientific community so long as proper attribution is given to the journal # 
# article from which it was obtained.                                        #
#                                                                            #
##############################################################################
                                             
data_global
_audit_creation_method     'SHELXL97'
_journal_data_validation_number     ?
_journal_date_recd_electronic     2010-01-08
_journal_date_accepted     2010-02-02
_journal_name_full     'Acta Crystallographica, Section E'
_journal_year     2010
_journal_volume     66
_journal_issue      4
_journal_page_first     o723
_journal_page_last     o723
_journal_paper_category     QO
_journal_coeditor_code     IS2515
_publ_contact_author_name     'Prof. Wang, Jian-Wu'
_publ_contact_author_address
;
School of Chemistry and Chemical Engineering
Shandong University
Jinan 250100
People's Republic of China
;
_publ_contact_author_email     'jwwang@sdu.edu.cn'
_publ_contact_author_Phone     '86 531 88564464'
_publ_section_title
;\
Ethyl
3-{5-[(diethylamino)methyl]isoxazol-3-yl}-2-phenylpyrazolo[1,5-<i>a</i>]\
pyridine-5-carboxylate
;
loop_
    _publ_author_name
    _publ_author_address
    'Meng, Qing-Yang'
;
School of Chemistry and Chemical Engineering
Shandong University
Jinan 250100
People's Republic of China
;
    'Jia, Jiong'
;
School of Chemistry and Chemical Engineering
Shandong University
Jinan 250100
People's Republic of China
;
    'Yin, Ling'
;
School of Chemistry and Chemical Engineering
Shandong University
Jinan 250100
People's Republic of China
;
    'Zhan, Fu-Xu'
;
School of Chemistry and Chemical Engineering
Shandong University
Jinan 250100
People's Republic of China
;
    'Wang, Jian-Wu'
;
School of Chemistry and Chemical Engineering
Shandong University
Jinan 250100
People's Republic of China
;
data_I
_audit_creation_method     SHELXL-97
_chemical_name_systematic
;
Ethyl 3-{5-[(diethylamino)methyl]isoxazol-3-yl}-2-
phenylpyrazolo[1,5-<i>a</i>]pyridine-5-carboxylate
;
_chemical_name_common     ?
_chemical_formula_moiety     'C24 H26 N4 O3'
_chemical_formula_sum     'C24 H26 N4 O3'
_chemical_formula_iupac     'C24 H26 N4 O3'
_chemical_formula_weight     418.49
_chemical_melting_point     ?
_symmetry_cell_setting     triclinic
_symmetry_space_group_name_H-M     'P -1'
_symmetry_space_group_name_Hall     '-P 1'
loop_
    _symmetry_equiv_pos_as_xyz
    'x, y, z'
    '-x, -y, -z'
_cell_length_a     6.1250(7)
_cell_length_b     13.1425(16)
_cell_length_c     13.7139(16)
_cell_angle_alpha     93.600(2)
_cell_angle_beta     95.514(2)
_cell_angle_gamma     95.637(2)
_cell_volume     1090.6(2)
_cell_formula_units_Z     2
_cell_measurement_reflns_used     1181
_cell_measurement_theta_min     2.45
_cell_measurement_theta_max     25.47
_cell_measurement_temperature     298(2)
_exptl_crystal_description     block
_exptl_crystal_colour     colorless
_exptl_crystal_size_max     0.10
_exptl_crystal_size_mid     0.10
_exptl_crystal_size_min     0.10
_exptl_crystal_density_diffrn     1.274
_exptl_crystal_density_meas     ?
_exptl_crystal_density_method     'not measured'
_exptl_crystal_F_000     444
_exptl_absorpt_coefficient_mu     0.086
_exptl_absorpt_correction_type     multi-scan
_exptl_absorpt_process_details     '(<i>SADABS</i>; Sheldrick, 2003)'
_exptl_absorpt_correction_T_min     0.9915
_exptl_absorpt_correction_T_max     0.9915
_exptl_special_details
;
;
_diffrn_ambient_temperature     298(2)
_diffrn_radiation_type     MoK\a
_diffrn_radiation_wavelength     0.71073
_diffrn_radiation_source     'fine-focus sealed tube'
_diffrn_radiation_monochromator     graphite
_diffrn_measurement_device_type     'Bruker APEXII CCD area-detector'
_diffrn_measurement_method     '\f and \w scans'
_diffrn_detector_area_resol_mean     0
_diffrn_reflns_number     5453
_diffrn_reflns_av_R_equivalents     0.0140
_diffrn_reflns_av_sigmaI/netI     0.0337
_diffrn_reflns_theta_min     1.50
_diffrn_reflns_theta_max     25.00
_diffrn_reflns_theta_full     25.00
_diffrn_measured_fraction_theta_max     0.990
_diffrn_measured_fraction_theta_full     0.990
_diffrn_reflns_limit_h_min     -7
_diffrn_reflns_limit_h_max     7
_diffrn_reflns_limit_k_min     -15
_diffrn_reflns_limit_k_max     13
_diffrn_reflns_limit_l_min     -14
_diffrn_reflns_limit_l_max     16
_diffrn_standards_number     0
_diffrn_standards_interval_count     0
_diffrn_standards_interval_time     0
_diffrn_standards_decay_%     ?
_refine_special_details
;
Refinement of <i>F</i>^2^ against ALL reflections. The weighted <i>R</i>-factor
wR and goodness of fit <i>S</i> are based on <i>F</i>^2^, conventional
<i>R</i>-factors <i>R</i> are based on <i>F</i>, with <i>F</i> set to zero for
negative <i>F</i>^2^. The threshold expression of <i>F</i>^2^ >
\s(<i>F</i>^2^) is used only for calculating <i>R</i>-factors(gt) etc. and is
not relevant to the choice of reflections for refinement. <i>R</i>-factors
based on <i>F</i>^2^ are statistically about twice as large as those based on
<i>F</i>, and <i>R</i>- factors based on ALL data will be even larger.
;
_reflns_number_total     3800
_reflns_number_gt     2842
_reflns_threshold_expression     I>2sigma(I)
_refine_ls_structure_factor_coef     Fsqd
_refine_ls_matrix_type     full
_refine_ls_R_factor_all     0.0804
_refine_ls_R_factor_gt     0.0612
_refine_ls_wR_factor_gt     0.1707
_refine_ls_wR_factor_ref     0.1865
_refine_ls_goodness_of_fit_ref     1.071
_refine_ls_restrained_S_all     1.072
_refine_ls_number_reflns     3800
_refine_ls_number_parameters     281
_refine_ls_number_restraints     1
_refine_ls_hydrogen_treatment     constr
_refine_ls_weighting_scheme     calc
_refine_ls_weighting_details
         'calc w=1/[\s^2^(Fo^2^)+(0.0993P)^2^+0.4336P] where P=(Fo^2^+2Fc^2^)/3'
_atom_sites_solution_hydrogens     geom
_atom_sites_solution_primary     direct
_atom_sites_solution_secondary     difmap
_refine_ls_shift/su_max     0.004
_refine_ls_shift/su_mean     0.000
_refine_diff_density_max     0.749
_refine_diff_density_min     -0.345
_refine_ls_extinction_method     none
_refine_ls_extinction_coef     ?
loop_
    _atom_type_symbol
    _atom_type_description
    _atom_type_scat_dispersion_real
    _atom_type_scat_dispersion_imag
    _atom_type_scat_source
    'C' 'C' 0.0033 0.0016
                         'International Tables Vol C Tables 4.2.6.8 and 6.1.1.4'
    'H' 'H' 0.0000 0.0000
                         'International Tables Vol C Tables 4.2.6.8 and 6.1.1.4'
    'N' 'N' 0.0061 0.0033
                         'International Tables Vol C Tables 4.2.6.8 and 6.1.1.4'
    'O' 'O' 0.0106 0.0060
                         'International Tables Vol C Tables 4.2.6.8 and 6.1.1.4'
_computing_data_collection     '<i>APEX2</i> (Bruker, 2004)'
_computing_cell_refinement     '<i>SAINT-Plus</i> (Bruker, 2001)'
_computing_data_reduction     '<i>SAINT-Plus</i> (Bruker, 2001)'
_computing_structure_solution     '<i>SHELXS97</i> (Sheldrick, 2008)'
_computing_structure_refinement     '<i>SHELXL97</i> (Sheldrick, 2008)'
_computing_molecular_graphics     '<i>SHELXTL</i> (Sheldrick, 2008)'
_computing_publication_material     '<i>SHELXTL</i> (Sheldrick, 2008)'
loop_
    _atom_site_type_symbol
    _atom_site_label
    _atom_site_fract_x
    _atom_site_fract_y
    _atom_site_fract_z
    _atom_site_U_iso_or_equiv
    _atom_site_adp_type
    _atom_site_calc_flag
    _atom_site_refinement_flags
    _atom_site_occupancy
    _atom_site_disorder_assembly
    _atom_site_disorder_group
    C C1 0.2802(5) -0.0313(2) 0.0758(3) 0.0669(9) Uani d . 1 . .
    H H1A 0.4008 -0.0724 0.0722 0.100 Uiso calc R 1 . .
    H H1B 0.2200 -0.0200 0.0106 0.100 Uiso calc R 1 . .
    H H1C 0.1680 -0.0663 0.1094 0.100 Uiso calc R 1 . .
    C C2 0.3600(5) 0.0686(2) 0.1300(2) 0.0585(8) Uani d . 1 . .
    H H2A 0.4219 0.0570 0.1957 0.070 Uiso calc R 1 . .
    H H2B 0.4758 0.1031 0.0968 0.070 Uiso calc R 1 . .
    C C3 0.1430(4) 0.19374(19) 0.06317(19) 0.0441(6) Uani d . 1 . .
    C C4 -0.0421(4) 0.25659(18) 0.07983(17) 0.0393(6) Uani d . 1 . .
    C C5 -0.1456(4) 0.25212(18) 0.16402(17) 0.0366(5) Uani d . 1 . .
    H H5 -0.1060 0.2073 0.2109 0.044 Uiso calc R 1 . .
    C C6 -0.3125(4) 0.31605(17) 0.17869(16) 0.0346(5) Uani d . 1 . .
    C C7 -0.2687(4) 0.3840(2) 0.02118(18) 0.0451(6) Uani d . 1 . .
    H H7 -0.3130 0.4270 -0.0266 0.054 Uiso calc R 1 . .
    C C8 -0.1074(5) 0.3235(2) 0.00756(18) 0.0470(6) Uani d . 1 . .
    H H8 -0.0380 0.3255 -0.0498 0.056 Uiso calc R 1 . .
    C C9 -0.4470(4) 0.33567(17) 0.25335(16) 0.0358(5) Uani d . 1 . .
    C C10 -0.5678(4) 0.41490(18) 0.22118(17) 0.0366(5) Uani d . 1 . .
    C C11 -0.7208(4) 0.47407(18) 0.27307(18) 0.0387(6) Uani d . 1 . .
    C C12 -0.6795(5) 0.5013(2) 0.3729(2) 0.0556(7) Uani d . 1 . .
    H H12 -0.5587 0.4790 0.4087 0.067 Uiso calc R 1 . .
    C C13 -0.8164(6) 0.5616(3) 0.4199(2) 0.0686(9) Uani d . 1 . .
    H H13 -0.7867 0.5799 0.4868 0.082 Uiso calc R 1 . .
    C C14 -0.9967(6) 0.5946(2) 0.3677(3) 0.0675(9) Uani d . 1 . .
    H H14 -1.0897 0.6345 0.3993 0.081 Uiso calc R 1 . .
    C C15 -1.0381(5) 0.5682(2) 0.2687(3) 0.0610(8) Uani d . 1 . .
    H H15 -1.1597 0.5904 0.2335 0.073 Uiso calc R 1 . .
    C C16 -0.9014(4) 0.50908(19) 0.2210(2) 0.0464(6) Uani d . 1 . .
    H H16 -0.9301 0.4925 0.1538 0.056 Uiso calc R 1 . .
    C C17 -0.4706(4) 0.27444(18) 0.33801(17) 0.0369(5) Uani d . 1 . .
    C C18 -0.6611(4) 0.2496(2) 0.38597(18) 0.0437(6) Uani d . 1 . .
    H H18 -0.7981 0.2739 0.3743 0.052 Uiso calc R 1 . .
    C C19 -0.6021(5) 0.1835(2) 0.45177(19) 0.0467(6) Uani d . 1 . .
    C C20 -0.7261(5) 0.1236(2) 0.5216(2) 0.0582(8) Uani d . 1 . .
    H H20A -0.8790 0.1091 0.4945 0.070 Uiso calc R 1 . .
    H H20B -0.6655 0.0586 0.5283 0.070 Uiso calc R 1 . .
    C C21 -0.4753(6) 0.2470(3) 0.7671(2) 0.0775(10) Uani d U 1 . .
    H H21A -0.3289 0.2451 0.7985 0.116 Uiso calc R 1 . .
    H H21B -0.5810 0.2223 0.8097 0.116 Uiso calc R 1 . .
    H H21C -0.4972 0.3162 0.7534 0.116 Uiso calc R 1 . .
    C C22 -0.5053(6) 0.1792(3) 0.6711(2) 0.0719(9) Uani d U 1 . .
    H H22A -0.3953 0.2038 0.6293 0.086 Uiso calc R 1 . .
    H H22B -0.4793 0.1099 0.6855 0.086 Uiso calc R 1 . .
    C C23 -0.9023(6) 0.1347(3) 0.6722(3) 0.0747(10) Uani d . 1 . .
    H H23A -0.9082 0.1799 0.7304 0.090 Uiso calc R 1 . .
    H H23B -1.0389 0.1367 0.6305 0.090 Uiso calc R 1 . .
    C C24 -0.8942(7) 0.0293(3) 0.7027(3) 0.0898(12) Uani d . 1 . .
    H H24A -1.0212 0.0102 0.7361 0.135 Uiso calc R 1 . .
    H H24B -0.7628 0.0263 0.7462 0.135 Uiso calc R 1 . .
    H H24C -0.8935 -0.0170 0.6458 0.135 Uiso calc R 1 . .
    N N1 -0.3662(3) 0.38084(15) 0.10689(14) 0.0374(5) Uani d . 1 . .
    N N2 -0.5209(3) 0.44225(16) 0.13189(15) 0.0419(5) Uani d . 1 . .
    N N3 -0.3039(4) 0.22794(19) 0.37371(17) 0.0572(7) Uani d . 1 . .
    N N4 -0.7175(4) 0.1771(2) 0.61889(18) 0.0590(7) Uani d . 1 . .
    O O1 0.1826(3) 0.13349(14) 0.13639(14) 0.0520(5) Uani d . 1 . .
    O O2 0.2449(4) 0.19763(17) -0.00730(16) 0.0689(6) Uani d . 1 . .
    O O3 -0.3882(4) 0.16863(16) 0.44714(14) 0.0633(6) Uani d . 1 . .
loop_
    _atom_site_aniso_label
    _atom_site_aniso_U_11
    _atom_site_aniso_U_22
    _atom_site_aniso_U_33
    _atom_site_aniso_U_12
    _atom_site_aniso_U_13
    _atom_site_aniso_U_23
    C1 0.065(2) 0.0539(18) 0.085(2) 0.0132(15) 0.0186(17) -0.0004(16)
    C2 0.0485(16) 0.0600(18) 0.0696(19) 0.0210(14) 0.0073(14) -0.0002(15)
    C3 0.0457(14) 0.0414(13) 0.0458(15) 0.0024(11) 0.0136(12) -0.0025(11)
    C4 0.0429(14) 0.0386(13) 0.0365(13) 0.0026(11) 0.0078(11) -0.0012(10)
    C5 0.0392(13) 0.0350(12) 0.0363(12) 0.0049(10) 0.0056(10) 0.0038(10)
    C6 0.0401(13) 0.0329(12) 0.0311(12) 0.0036(10) 0.0039(10) 0.0046(9)
    C7 0.0555(16) 0.0502(15) 0.0315(13) 0.0082(12) 0.0076(11) 0.0076(11)
    C8 0.0549(16) 0.0543(15) 0.0342(13) 0.0087(13) 0.0132(12) 0.0043(11)
    C9 0.0400(13) 0.0356(12) 0.0332(12) 0.0069(10) 0.0063(10) 0.0037(10)
    C10 0.0384(13) 0.0367(12) 0.0351(12) 0.0061(10) 0.0039(10) 0.0031(10)
    C11 0.0407(13) 0.0335(12) 0.0430(14) 0.0048(10) 0.0078(11) 0.0030(10)
    C12 0.0641(18) 0.0588(17) 0.0466(16) 0.0237(14) 0.0045(13) -0.0007(13)
    C13 0.086(2) 0.066(2) 0.0558(18) 0.0193(18) 0.0184(17) -0.0086(15)
    C14 0.065(2) 0.0577(18) 0.087(2) 0.0223(16) 0.0309(18) -0.0025(17)
    C15 0.0444(16) 0.0529(17) 0.087(2) 0.0141(13) 0.0048(15) 0.0008(16)
    C16 0.0408(14) 0.0412(14) 0.0570(16) 0.0055(11) 0.0037(12) 0.0020(12)
    C17 0.0440(13) 0.0370(12) 0.0314(12) 0.0096(10) 0.0066(10) 0.0034(10)
    C18 0.0437(14) 0.0512(15) 0.0383(13) 0.0078(12) 0.0073(11) 0.0102(11)
    C19 0.0552(16) 0.0468(14) 0.0409(14) 0.0075(12) 0.0145(12) 0.0065(11)
    C20 0.078(2) 0.0523(16) 0.0456(16) -0.0024(15) 0.0160(14) 0.0106(13)
    C21 0.092(3) 0.083(2) 0.0550(19) -0.003(2) 0.0054(18) 0.0036(17)
    C22 0.064(2) 0.091(2) 0.068(2) 0.0180(18) 0.0230(17) 0.0296(18)
    C23 0.065(2) 0.091(3) 0.075(2) 0.0170(18) 0.0260(18) 0.0182(19)
    C24 0.116(3) 0.078(2) 0.078(2) -0.013(2) 0.034(2) 0.022(2)
    N1 0.0417(11) 0.0386(11) 0.0334(10) 0.0087(9) 0.0044(8) 0.0060(8)
    N2 0.0459(12) 0.0455(12) 0.0373(11) 0.0144(10) 0.0060(9) 0.0080(9)
    N3 0.0639(15) 0.0715(16) 0.0474(13) 0.0290(13) 0.0242(11) 0.0290(12)
    N4 0.0586(15) 0.0684(16) 0.0547(15) 0.0082(12) 0.0184(12) 0.0185(12)
    O1 0.0531(11) 0.0529(11) 0.0554(11) 0.0202(9) 0.0161(9) 0.0066(9)
    O2 0.0720(14) 0.0770(15) 0.0680(14) 0.0234(12) 0.0390(12) 0.0133(11)
    O3 0.0735(14) 0.0733(14) 0.0565(12) 0.0356(11) 0.0274(10) 0.0345(10)
_geom_special_details
;
All esds (except the esd in the dihedral angle between two l.s. planes) are
estimated using the full covariance matrix. The cell esds are taken into
account individually in the estimation of esds in distances, angles and
torsion angles; correlations between esds in cell parameters are only used
when they are defined by crystal symmetry. An approximate (isotropic)
treatment of cell esds is used for estimating esds involving l.s. planes.
;
loop_
    _geom_bond_atom_site_label_1
    _geom_bond_atom_site_label_2
    _geom_bond_site_symmetry_2
    _geom_bond_distance
    _geom_bond_publ_flag
    C1 C2 . 1.482(4) ?
    C1 H1A . 0.9600 ?
    C1 H1B . 0.9600 ?
    C1 H1C . 0.9600 ?
    C2 O1 . 1.451(3) ?
    C2 H2A . 0.9700 ?
    C2 H2B . 0.9700 ?
    C3 O2 . 1.201(3) ?
    C3 O1 . 1.336(3) ?
    C3 C4 . 1.493(4) ?
    C4 C5 . 1.371(3) ?
    C4 C8 . 1.420(4) ?
    C5 C6 . 1.407(3) ?
    C5 H5 . 0.9300 ?
    C6 N1 . 1.379(3) ?
    C6 C9 . 1.402(3) ?
    C7 C8 . 1.347(4) ?
    C7 N1 . 1.370(3) ?
    C7 H7 . 0.9300 ?
    C8 H8 . 0.9300 ?
    C9 C10 . 1.404(3) ?
    C9 C17 . 1.464(3) ?
    C10 N2 . 1.347(3) ?
    C10 C11 . 1.480(3) ?
    C11 C12 . 1.386(4) ?
    C11 C16 . 1.391(3) ?
    C12 C13 . 1.384(4) ?
    C12 H12 . 0.9300 ?
    C13 C14 . 1.379(5) ?
    C13 H13 . 0.9300 ?
    C14 C15 . 1.373(5) ?
    C14 H14 . 0.9300 ?
    C15 C16 . 1.379(4) ?
    C15 H15 . 0.9300 ?
    C16 H16 . 0.9300 ?
    C17 N3 . 1.311(3) ?
    C17 C18 . 1.415(3) ?
    C18 C19 . 1.340(4) ?
    C18 H18 . 0.9300 ?
    C19 O3 . 1.350(3) ?
    C19 C20 . 1.494(4) ?
    C20 N4 . 1.462(4) ?
    C20 H20A . 0.9700 ?
    C20 H20B . 0.9700 ?
    C21 C22 . 1.528(5) ?
    C21 H21A . 0.9600 ?
    C21 H21B . 0.9600 ?
    C21 H21C . 0.9600 ?
    C22 N4 . 1.419(4) ?
    C22 H22A . 0.9700 ?
    C22 H22B . 0.9700 ?
    C23 C24 . 1.476(5) ?
    C23 N4 . 1.487(4) ?
    C23 H23A . 0.9700 ?
    C23 H23B . 0.9700 ?
    C24 H24A . 0.9600 ?
    C24 H24B . 0.9600 ?
    C24 H24C . 0.9600 ?
    N1 N2 . 1.358(3) ?
    N3 O3 . 1.417(3) ?
loop_
    _geom_angle_atom_site_label_1
    _geom_angle_atom_site_label_2
    _geom_angle_atom_site_label_3
    _geom_angle_site_symmetry_1
    _geom_angle_site_symmetry_3
    _geom_angle
    _geom_angle_publ_flag
    C2 C1 H1A . . 109.5 ?
    C2 C1 H1B . . 109.5 ?
    H1A C1 H1B . . 109.5 ?
    C2 C1 H1C . . 109.5 ?
    H1A C1 H1C . . 109.5 ?
    H1B C1 H1C . . 109.5 ?
    O1 C2 C1 . . 111.2(2) ?
    O1 C2 H2A . . 109.4 ?
    C1 C2 H2A . . 109.4 ?
    O1 C2 H2B . . 109.4 ?
    C1 C2 H2B . . 109.4 ?
    H2A C2 H2B . . 108.0 ?
    O2 C3 O1 . . 124.2(2) ?
    O2 C3 C4 . . 123.9(3) ?
    O1 C3 C4 . . 111.9(2) ?
    C5 C4 C8 . . 120.0(2) ?
    C5 C4 C3 . . 121.2(2) ?
    C8 C4 C3 . . 118.8(2) ?
    C4 C5 C6 . . 119.3(2) ?
    C4 C5 H5 . . 120.4 ?
    C6 C5 H5 . . 120.4 ?
    N1 C6 C9 . . 105.8(2) ?
    N1 C6 C5 . . 118.2(2) ?
    C9 C6 C5 . . 136.0(2) ?
    C8 C7 N1 . . 118.6(2) ?
    C8 C7 H7 . . 120.7 ?
    N1 C7 H7 . . 120.7 ?
    C7 C8 C4 . . 120.7(2) ?
    C7 C8 H8 . . 119.6 ?
    C4 C8 H8 . . 119.6 ?
    C6 C9 C10 . . 104.9(2) ?
    C6 C9 C17 . . 125.0(2) ?
    C10 C9 C17 . . 129.6(2) ?
    N2 C10 C9 . . 112.2(2) ?
    N2 C10 C11 . . 118.0(2) ?
    C9 C10 C11 . . 129.7(2) ?
    C12 C11 C16 . . 118.7(2) ?
    C12 C11 C10 . . 120.9(2) ?
    C16 C11 C10 . . 120.3(2) ?
    C13 C12 C11 . . 120.6(3) ?
    C13 C12 H12 . . 119.7 ?
    C11 C12 H12 . . 119.7 ?
    C14 C13 C12 . . 120.1(3) ?
    C14 C13 H13 . . 119.9 ?
    C12 C13 H13 . . 119.9 ?
    C15 C14 C13 . . 119.6(3) ?
    C15 C14 H14 . . 120.2 ?
    C13 C14 H14 . . 120.2 ?
    C14 C15 C16 . . 120.7(3) ?
    C14 C15 H15 . . 119.6 ?
    C16 C15 H15 . . 119.6 ?
    C15 C16 C11 . . 120.3(3) ?
    C15 C16 H16 . . 119.9 ?
    C11 C16 H16 . . 119.9 ?
    N3 C17 C18 . . 111.6(2) ?
    N3 C17 C9 . . 119.6(2) ?
    C18 C17 C9 . . 128.7(2) ?
    C19 C18 C17 . . 105.3(2) ?
    C19 C18 H18 . . 127.4 ?
    C17 C18 H18 . . 127.4 ?
    C18 C19 O3 . . 109.4(2) ?
    C18 C19 C20 . . 133.0(3) ?
    O3 C19 C20 . . 117.5(2) ?
    N4 C20 C19 . . 113.1(2) ?
    N4 C20 H20A . . 109.0 ?
    C19 C20 H20A . . 109.0 ?
    N4 C20 H20B . . 109.0 ?
    C19 C20 H20B . . 109.0 ?
    H20A C20 H20B . . 107.8 ?
    C22 C21 H21A . . 109.5 ?
    C22 C21 H21B . . 109.5 ?
    H21A C21 H21B . . 109.5 ?
    C22 C21 H21C . . 109.5 ?
    H21A C21 H21C . . 109.5 ?
    H21B C21 H21C . . 109.5 ?
    N4 C22 C21 . . 113.7(3) ?
    N4 C22 H22A . . 108.8 ?
    C21 C22 H22A . . 108.8 ?
    N4 C22 H22B . . 108.8 ?
    C21 C22 H22B . . 108.8 ?
    H22A C22 H22B . . 107.7 ?
    C24 C23 N4 . . 116.8(3) ?
    C24 C23 H23A . . 108.1 ?
    N4 C23 H23A . . 108.1 ?
    C24 C23 H23B . . 108.1 ?
    N4 C23 H23B . . 108.1 ?
    H23A C23 H23B . . 107.3 ?
    C23 C24 H24A . . 109.5 ?
    C23 C24 H24B . . 109.5 ?
    H24A C24 H24B . . 109.5 ?
    C23 C24 H24C . . 109.5 ?
    H24A C24 H24C . . 109.5 ?
    H24B C24 H24C . . 109.5 ?
    N2 N1 C7 . . 124.3(2) ?
    N2 N1 C6 . . 112.60(19) ?
    C7 N1 C6 . . 123.1(2) ?
    C10 N2 N1 . . 104.49(18) ?
    C17 N3 O3 . . 104.9(2) ?
    C22 N4 C20 . . 111.2(3) ?
    C22 N4 C23 . . 114.6(3) ?
    C20 N4 C23 . . 110.5(3) ?
    C3 O1 C2 . . 117.7(2) ?
    C19 O3 N3 . . 108.85(19) ?
loop_
    _geom_hbond_atom_site_label_D
    _geom_hbond_atom_site_label_H
    _geom_hbond_atom_site_label_A
    _geom_hbond_site_symmetry_A
    _geom_hbond_distance_DH
    _geom_hbond_distance_HA
    _geom_hbond_distance_DA
    _geom_hbond_angle_DHA
    C7 H7 N2 2_465 0.93 2.54 3.456(3) 169
    C22 H22A O3 . 0.97 2.52 3.218(3) 129
