# Supplementary material for: Ethyl 3-{5-[(diethyl­amino)meth­yl]isoxazol-3-yl}-2-phenyl­pyrazolo[1,5-a]pyridine-5-carboxyl­ate
Source: Acta Crystallogr Sect E Struct Rep Online. 2010 Mar 3;66(Pt 4):o723. doi: 10.1107/S1600536810004174 (PMC2983775; doi:10.1107/S1600536810004174)
Supplement: Supplementary file 2 [file e-66-0o723-Isup2.hkl]

#
# h,k,l, Fc-squared, Fo-squared, sigma(Fo-squared) and status flag
#
data_I
_shelx_title ' test in P-1'
_shelx_refln_list_code          4
_shelx_F_calc_maximum      154.36
_exptl_crystal_F_000       444.00
_reflns_d_resolution_high  0.8409
 
loop_
 _symmetry_equiv_pos_as_xyz
 'x, y, z'
 '-x, -y, -z'
 
_cell_length_a     6.1250
_cell_length_b    13.1425
_cell_length_c    13.7139
_cell_angle_alpha  93.600
_cell_angle_beta   95.514
_cell_angle_gamma  95.637
 
_shelx_F_squared_multiplier     1.000
 
loop_
 _refln_index_h
 _refln_index_k
 _refln_index_l
 _refln_F_squared_calc
 _refln_F_squared_meas
 _refln_F_squared_sigma
 _refln_observed_status
   2   0   0       62.18       66.62      2.52 o
   3   0   0       33.24       48.26      2.56 o
   4   0   0        1.63        0.00      0.59 o
   5   0   0      141.46      142.33      4.23 o
   6   0   0        7.22        8.71      1.54 o
  -6   1   0        6.40        3.36      2.01 o
  -5   1   0        5.58        6.76      2.27 o
  -4   1   0      130.99      154.42      5.44 o
  -3   1   0      467.18      447.90     10.12 o
  -2   1   0      111.74      164.98      4.39 o
  -1   1   0       67.80       52.52      2.37 o
   1   1   0       24.90       36.97      1.47 o
   2   1   0     1392.86     1381.18     18.93 o
   3   1   0       98.16      100.35      2.93 o
   4   1   0       10.96        9.50      1.29 o
   5   1   0       15.29       13.26      1.56 o
   6   1   0        7.62        8.06      3.31 o
  -6   2   0       23.57       26.00      3.36 o
  -5   2   0       14.57       16.67      1.63 o
  -4   2   0       13.62       22.17      2.07 o
  -3   2   0        0.45        0.36      0.67 o
  -2   2   0       86.09       49.82      2.14 o
  -1   2   0    11461.29    10374.07    176.21 o
   0   2   0     1194.90     1152.23     20.25 o
   1   2   0     2279.98     2334.61     30.39 o
   2   2   0      141.07      133.74      3.09 o
   3   2   0      128.72      131.34      3.00 o
   4   2   0        0.02        0.15      0.56 o
   5   2   0       23.05       19.25      1.84 o
   6   2   0        3.36        1.90      1.15 o
  -7   3   0       27.10       24.82      3.79 o
  -6   3   0        8.74       11.54      2.74 o
  -5   3   0       58.54       58.59      3.03 o
  -4   3   0        1.67        0.49      0.94 o
  -3   3   0      816.13      864.83     17.29 o
  -2   3   0      577.75      557.31     11.36 o
  -1   3   0      390.14      422.12      8.60 o
   0   3   0     3731.96     3509.00     59.94 o
   1   3   0       33.13       42.32      3.23 o
   2   3   0       61.85       62.71      2.08 o
   3   3   0      166.26      158.33      2.89 o
   4   3   0        0.04        0.00      0.95 o
   5   3   0       29.88       27.85      2.19 o
   6   3   0       15.44       15.74      2.76 o
  -7   4   0        5.71        2.94      2.27 o
  -6   4   0      140.43      140.51      7.35 o
  -5   4   0      685.42      688.26     12.01 o
  -4   4   0       24.67       27.34      2.36 o
  -3   4   0        2.55        0.00      0.69 o
  -2   4   0       36.10       40.09      2.12 o
  -1   4   0      804.59      753.31     14.55 o
   0   4   0      166.80      232.32      5.68 o
   1   4   0      950.34      963.02     13.78 o
   2   4   0        3.48        2.60      0.67 o
   3   4   0        6.41        8.97      1.14 o
   4   4   0        0.13        0.11      0.58 o
   5   4   0        0.01        0.40      1.82 o
   6   4   0       17.01       15.95      2.10 o
  -7   5   0        2.23        5.55      2.41 o
  -6   5   0        0.84        5.04      2.27 o
  -5   5   0       81.06       78.87      3.38 o
  -4   5   0       80.07       88.24      4.14 o
  -3   5   0      440.22      433.55     10.25 o
  -2   5   0     1237.59     1406.46     26.23 o
  -1   5   0      336.48      247.31      6.28 o
   0   5   0      865.10      783.06     15.53 o
   1   5   0        5.99        3.06      0.74 o
   2   5   0      570.36      625.00     14.21 o
   3   5   0       43.80       41.48      2.11 o
   4   5   0        0.09        0.65      0.78 o
   5   5   0       44.82       41.43      4.65 o
   6   5   0        1.71        3.57      1.36 o
  -6   6   0       46.11       40.80      4.57 o
  -5   6   0       69.94       76.09      3.40 o
  -4   6   0      124.27      113.98      4.88 o
  -3   6   0       33.51       27.45      2.27 o
  -2   6   0       71.20       76.79      3.36 o
  -1   6   0      156.70      146.02      4.75 o
   0   6   0       23.55       12.54      0.97 o
   1   6   0       83.41       82.88      2.73 o
   2   6   0      428.91      442.24      8.09 o
   3   6   0       71.92       73.57      2.88 o
   4   6   0        1.99        3.21      1.45 o
   5   6   0        8.35        7.91      1.57 o
   6   6   0       14.56       17.27      3.74 o
  -6   7   0        3.86        4.84      2.52 o
  -5   7   0       83.26       86.01      3.71 o
  -4   7   0       91.16      102.21      4.79 o
  -3   7   0      333.20      338.70      9.11 o
  -2   7   0      316.65      331.12      8.62 o
  -1   7   0      243.22      202.42      6.15 o
   0   7   0       36.99       34.94      1.57 o
   1   7   0        0.52        0.99      0.67 o
   2   7   0       72.27       70.08      2.78 o
   3   7   0       52.00       49.98      2.52 o
   4   7   0       37.99       29.45      2.28 o
   5   7   0        0.92        1.06      1.21 o
   6   7   0        0.41        0.67      1.28 o
  -6   8   0        0.06        1.18      2.14 o
  -5   8   0       11.47       16.10      2.07 o
  -4   8   0       20.94       28.11      4.11 o
  -3   8   0      114.38      119.15      5.06 o
  -2   8   0        0.05        1.60      1.14 o
  -1   8   0      104.90       94.51      3.02 o
   0   8   0        0.78        0.83      0.61 o
   1   8   0      124.58      113.55      3.63 o
   2   8   0      118.20      115.15      3.82 o
   3   8   0       16.85       12.88      1.63 o
   4   8   0        0.71        0.00      0.86 o
   5   8   0        1.86        0.55      1.26 o
  -6   9   0        0.77        3.25      2.61 o
  -5   9   0       45.54       39.27      2.84 o
  -4   9   0       68.38       47.93      4.09 o
  -3   9   0      293.74      262.41      6.31 o
  -2   9   0       16.37       15.43      1.61 o
  -1   9   0        4.63        4.45      0.93 o
   0   9   0       46.80       41.90      2.02 o
   1   9   0       61.02       52.99      3.43 o
   2   9   0        2.15        1.63      0.97 o
   3   9   0        0.97        0.00      0.79 o
   4   9   0        1.28        1.11      1.17 o
   5   9   0        1.76        2.66      1.38 o
  -6  10   0        2.99        2.90      2.56 o
  -5  10   0        0.92        0.60      1.24 o
  -4  10   0       27.88       32.12      2.52 o
  -3  10   0      213.76      234.89      6.12 o
  -2  10   0        0.96        0.59      1.23 o
  -1  10   0        1.67        1.39      0.73 o
   0  10   0        4.87        7.33      1.83 o
   1  10   0       17.37       16.76      2.38 o
   2  10   0       66.84       57.40      3.06 o
   3  10   0        5.22        8.51      1.68 o
   4  10   0        1.20        1.93      1.20 o
   5  10   0        2.83        2.86      1.48 o
  -5  11   0       13.50        8.32      2.94 o
  -4  11   0       19.05       10.46      4.48 o
  -3  11   0       30.36       25.83      2.32 o
  -2  11   0      189.92      195.63      6.23 o
  -1  11   0       21.78       23.83      1.96 o
   0  11   0       21.82       31.98      3.28 o
   1  11   0       85.92       80.82      4.81 o
   2  11   0       20.05       19.39      2.72 o
   3  11   0        9.05       10.62      1.88 o
   4  11   0       18.73       20.60      2.43 o
  -5  12   0        0.63        0.00      1.35 o
  -4  12   0        0.05        0.00      1.19 o
  -3  12   0       25.71       17.90      2.17 o
  -2  12   0       85.41       92.00      3.84 o
  -1  12   0        6.50        6.91      2.18 o
   0  12   0       50.97       59.23      4.55 o
   1  12   0       20.25       16.18      2.65 o
   2  12   0       51.63       51.38      4.28 o
   3  12   0        1.62        0.00      1.33 o
   4  12   0       15.63       11.30      3.19 o
  -4  13   0        4.44        5.11      1.60 o
  -3  13   0        1.51        0.98      1.16 o
  -2  13   0      116.45      106.80      4.29 o
  -1  13   0       35.86       34.29      3.88 o
   0  13   0       57.55       61.10      4.88 o
   1  13   0        1.84        4.32      1.85 o
   2  13   0        0.16        0.42      1.60 o
   3  13   0       46.52       54.30      4.79 o
  -3  14   0        1.26        0.86      1.23 o
  -2  14   0       34.18       33.27      4.01 o
  -1  14   0       54.33       53.52      4.77 o
   0  14   0       47.10       59.25      5.01 o
   1  14   0       57.35       56.15      4.68 o
   2  14   0        0.04        0.87      1.45 o
  -2  15   0        1.07        2.74      2.47 o
  -1  15   0        9.71       10.18      3.12 o
   0  15   0        7.55        6.04      2.85 o
   1  15   0        3.31        1.80      1.83 o
  -1 -15   1       18.44       26.65      4.01 o
   0 -15   1        0.28        2.70      2.38 o
   1 -15   1        3.24        1.92      2.38 o
   2 -15   1       18.73       24.76      3.85 o
  -2 -14   1        0.41        1.40      1.65 o
  -1 -14   1       10.90        5.66      2.50 o
   0 -14   1       23.94       18.54      3.45 o
   1 -14   1       45.20       56.40      4.92 o
   2 -14   1        0.35        0.67      2.07 o
   3 -14   1       14.69       19.42      2.40 o
  -3 -13   1       27.47       27.07      3.68 o
  -2 -13   1        0.87        2.45      1.56 o
  -1 -13   1        0.68        0.31      1.69 o
   0 -13   1       19.51       15.93      3.10 o
   1 -13   1       47.28       49.91      4.43 o
   2 -13   1       37.71       41.86      2.86 o
   3 -13   1       21.38       25.68      2.60 o
   4 -13   1        1.38        5.45      1.65 o
  -4 -12   1        1.73        2.97      1.57 o
  -3 -12   1       15.96       10.38      2.52 o
  -2 -12   1       23.59       21.66      2.99 o
  -1 -12   1        8.73        8.82      2.25 o
   0 -12   1       87.67       74.65      4.99 o
   1 -12   1       57.52       55.06      4.30 o
   2 -12   1      394.33      435.86      9.18 o
   3 -12   1      137.95      123.10      5.66 o
   4 -12   1       25.10       34.80      2.84 o
   5 -12   1        0.11        0.20      1.76 o
  -4 -11   1       29.81       26.02      2.60 o
  -3 -11   1        0.00        0.00      0.90 o
  -2 -11   1       94.68      100.96      5.41 o
  -1 -11   1       28.90       27.70      3.07 o
   0 -11   1       40.40       34.16      3.41 o
   1 -11   1       12.21        7.16      2.11 o
   2 -11   1       19.19       20.93      2.02 o
   3 -11   1       78.63       71.41      3.38 o
   4 -11   1       13.16       15.48      2.05 o
   5 -11   1        0.02        0.98      1.85 o
  -5 -10   1        0.38        0.62      1.53 o
  -4 -10   1        0.51        0.77      0.97 o
  -3 -10   1        9.00       11.13      2.57 o
  -2 -10   1        0.78        0.47      1.02 o
  -1 -10   1       23.22       20.03      2.54 o
   0 -10   1        3.92        2.72      1.38 o
   1 -10   1       22.44       23.06      2.63 o
   2 -10   1      226.59      208.94      7.28 o
   3 -10   1      241.68      262.06      6.50 o
   4 -10   1       14.29        6.83      2.09 o
   5 -10   1       13.01        8.04      2.58 o
  -5  -9   1        0.04        0.36      1.27 o
  -4  -9   1        4.42        9.61      1.77 o
  -3  -9   1       11.68       15.37      2.63 o
  -2  -9   1       21.84       18.33      2.05 o
  -1  -9   1       44.47       61.28      3.68 o
   0  -9   1       60.43       63.50      2.47 o
   1  -9   1       63.78       51.11      2.34 o
   2  -9   1       12.87       12.99      1.50 o
   3  -9   1        0.01        0.71      0.94 o
   4  -9   1       76.93       98.06      3.84 o
   5  -9   1        3.18        0.00      1.64 o
   6  -9   1        9.82        9.20      3.03 o
  -5  -8   1       91.08      104.00      4.47 o
  -4  -8   1       19.05       23.09      2.19 o
  -3  -8   1      154.55      165.14      4.91 o
  -2  -8   1       17.92       25.37      1.94 o
  -1  -8   1       44.60       52.65      3.21 o
   0  -8   1      113.11      128.35      3.35 o
   1  -8   1      244.72      228.91      5.02 o
   2  -8   1       80.42       72.65      2.89 o
   3  -8   1       26.12       29.12      1.99 o
   4  -8   1      331.62      319.64      8.75 o
   5  -8   1       86.71       85.00      7.65 o
   6  -8   1        0.73        0.00      2.05 o
  -6  -7   1        1.91        1.96      1.60 o
  -5  -7   1        1.29        5.65      3.25 o
  -4  -7   1        6.81        5.63      1.27 o
  -3  -7   1        7.20        8.38      2.48 o
  -2  -7   1        4.08        4.24      0.97 o
  -1  -7   1      447.13      467.50     20.02 o
   0  -7   1      447.35      429.79      7.15 o
   1  -7   1        0.44        1.35      0.65 o
   2  -7   1       86.50       77.51      2.70 o
   3  -7   1       96.83      118.88      6.70 o
   4  -7   1      234.73      213.49     13.47 o
   5  -7   1       21.48       15.45      1.91 o
   6  -7   1       28.83       29.50      4.28 o
  -6  -6   1        6.37        4.03      2.01 o
  -5  -6   1        0.15        0.22      0.95 o
  -4  -6   1       32.19       42.11      2.81 o
  -3  -6   1        1.83        2.88      0.92 o
  -2  -6   1       25.32       23.33      3.10 o
  -1  -6   1      510.53      485.80     10.62 o
   0  -6   1      393.09      411.86      6.68 o
   1  -6   1      767.60      715.86     10.70 o
   2  -6   1      459.78      516.74      8.55 o
   3  -6   1       36.42       51.84      2.25 o
   4  -6   1       67.27       73.96      2.96 o
   5  -6   1        1.64        2.16      1.24 o
   6  -6   1       10.74       13.95      3.34 o
  -6  -5   1        0.47        0.52      1.18 o
  -5  -5   1       40.59       45.39      2.91 o
  -4  -5   1        3.99        3.41      1.06 o
  -3  -5   1        9.77        8.44      1.18 o
  -2  -5   1      228.34      244.52      5.15 o
  -1  -5   1     1208.42     1137.65     16.28 o
   0  -5   1       45.98       30.18      1.26 o
   1  -5   1       73.38       58.66      1.91 o
   2  -5   1      339.00      300.96      5.58 o
   3  -5   1       54.09       68.25      3.16 o
   4  -5   1      416.45      429.71      8.13 o
   5  -5   1      169.04      163.01      4.83 o
   6  -5   1        0.25        0.13      1.69 o
   7  -5   1        5.06        5.77      2.61 o
  -6  -4   1       11.59       13.83      1.96 o
  -5  -4   1        0.38        0.87      0.86 o
  -4  -4   1      223.94      239.95      7.58 o
  -3  -4   1       17.27       13.98      1.32 o
  -2  -4   1      277.68      294.35      5.64 o
  -1  -4   1     4302.64     4383.84     56.44 o
   0  -4   1      184.42      114.08      2.40 o
   1  -4   1      237.60      239.72      4.25 o
   2  -4   1      494.31      552.56      8.53 o
   3  -4   1        4.59        7.20      1.62 o
   4  -4   1        0.23        2.08      0.82 o
   5  -4   1        0.24        0.00      1.38 o
   6  -4   1       10.05        5.19      2.45 o
   7  -4   1        6.15        5.48      2.50 o
  -6  -3   1       18.81       17.31      2.07 o
  -5  -3   1        5.21        6.44      1.37 o
  -4  -3   1       25.09       19.21      1.63 o
  -3  -3   1       31.15       30.72      1.71 o
  -2  -3   1      270.01      277.04      5.19 o
  -1  -3   1     8362.08     8121.38    103.75 o
   0  -3   1     1253.04     1128.68     20.32 o
   1  -3   1     4216.78     3781.78     46.59 o
   2  -3   1       19.03       22.34      1.77 o
   3  -3   1     1193.90     1301.92     18.01 o
   4  -3   1      231.51      221.23      5.02 o
   5  -3   1       25.82       23.12      1.85 o
   6  -3   1       26.44       25.49      3.43 o
  -6  -2   1       47.19       40.66      2.75 o
  -5  -2   1      251.13      255.95      6.33 o
  -4  -2   1        0.37        0.86      0.70 o
  -3  -2   1       75.77       88.05      3.01 o
  -2  -2   1      199.35      212.29      6.93 o
  -1  -2   1       46.25       53.48      1.50 o
   0  -2   1      730.60      743.66     13.53 o
   1  -2   1     1254.06     1142.20     14.70 o
   2  -2   1       31.86       49.49      2.16 o
   3  -2   1      259.81      243.40      4.77 o
   4  -2   1       49.19       50.79      2.18 o
   5  -2   1        2.52        1.88      0.81 o
   6  -2   1      185.88      181.76      7.93 o
   7  -2   1       24.73       16.00      3.74 o
  -6  -1   1      146.90      162.13      5.22 o
  -5  -1   1       11.24       10.80      1.51 o
  -4  -1   1       19.18       23.91      1.70 o
  -3  -1   1        2.95        3.46      0.73 o
  -2  -1   1     1579.90     1520.31     20.65 o
  -1  -1   1       80.64       68.30      2.21 o
   0  -1   1      954.46     1010.49     17.74 o
   1  -1   1        1.95        4.47      0.38 o
   2  -1   1      302.68      284.70      4.69 o
   3  -1   1       20.67       36.32      1.58 o
   4  -1   1      330.19      328.77      6.33 o
   5  -1   1       91.06       85.15      3.10 o
   6  -1   1        0.09        0.00      1.65 o
   7  -1   1        0.74        1.27      2.41 o
  -6   0   1        0.06        0.00      1.16 o
  -5   0   1       16.60       20.49      1.81 o
  -4   0   1       91.55       79.04      2.88 o
  -3   0   1      577.13      628.39     13.53 o
  -2   0   1      398.53      304.18      7.11 o
  -1   0   1      800.01      836.82     15.29 o
   0   0   1       62.14       61.70      1.38 o
   1   0   1      642.92      782.94     13.99 o
   2   0   1        2.52        0.58      0.39 o
   3   0   1       81.76       98.18      2.60 o
   4   0   1       79.97       74.08      3.40 o
   5   0   1        1.97        0.53      0.68 o
   6   0   1        0.27        0.27      1.74 o
   7   0   1        2.57        0.00      2.16 o
  -6   1   1       53.43       54.61      2.41 o
  -5   1   1        0.64        1.27      1.00 o
  -4   1   1       25.76       21.66      2.18 o
  -3   1   1      246.31      260.66      7.02 o
  -2   1   1       99.78       61.41      2.54 o
  -1   1   1      173.20      189.02      4.32 o
   0   1   1     2480.36     1868.60     32.15 o
   1   1   1     4623.76     4650.50     59.50 o
   2   1   1       76.44       41.46      1.18 o
   3   1   1       12.13       12.27      2.09 o
   4   1   1      800.21      787.78     12.99 o
   5   1   1       44.44       35.37      9.06 o
   6   1   1       30.31       31.49      4.14 o
   7   1   1       15.74       22.93      4.12 o
  -6   2   1       71.09       73.04      2.71 o
  -5   2   1      228.17      218.08      7.42 o
  -4   2   1       83.14       75.14      3.70 o
  -3   2   1      126.11      165.49      5.21 o
  -2   2   1       28.80       12.86      1.25 o
  -1   2   1      919.88      994.58     18.05 o
   0   2   1     1143.86     1038.48     18.45 o
   1   2   1    23828.41    22243.51    284.65 o
   2   2   1      517.32      499.38     12.43 o
   3   2   1        0.13        0.44      0.36 o
   4   2   1        0.00        0.00      0.42 o
   6   2   1        2.23        1.60      1.96 o
  -7   3   1       10.06        8.80      2.87 o
  -6   3   1       60.97       61.72      3.22 o
  -5   3   1       98.75       99.18      4.88 o
  -4   3   1       88.96      102.39      4.39 o
  -3   3   1     1715.79     1832.63     33.74 o
  -2   3   1       15.77       11.90      1.27 o
  -1   3   1      158.44      181.58      4.63 o
   0   3   1     5497.37     5042.20     93.92 o
   1   3   1     3612.08     3801.98     49.10 o
   2   3   1      292.34      320.38      5.83 o
   3   3   1      532.19      566.27      7.38 o
   4   3   1       10.49       11.00      1.37 o
   5   3   1        8.84        9.56      1.54 o
   6   3   1       35.11       43.81      4.84 o
  -7   4   1        0.02        1.00      2.09 o
  -6   4   1       36.37       37.19      2.83 o
  -5   4   1        7.62        6.64      1.85 o
  -4   4   1      218.11      196.49      6.55 o
  -3   4   1       26.40       26.20      2.05 o
  -2   4   1      697.69      771.45     15.44 o
  -1   4   1        6.06       16.58      1.40 o
   0   4   1      322.16      254.13      4.58 o
   1   4   1      933.38      979.38     14.05 o
   2   4   1     1004.68     1010.99     14.92 o
   3   4   1       79.39       67.49      2.62 o
   4   4   1       94.94       93.44      3.46 o
   5   4   1        0.00        0.48      0.84 o
   6   4   1       24.34       24.69      3.97 o
  -7   5   1        0.69        1.63      2.07 o
  -6   5   1       91.54       86.88      3.89 o
  -5   5   1       96.36      102.61      5.08 o
  -4   5   1       14.81       15.66      2.03 o
  -3   5   1       15.10       16.20      1.83 o
  -2   5   1      829.98      906.70     18.05 o
  -1   5   1      121.04      174.63      5.04 o
   0   5   1        8.82        2.52      0.65 o
   1   5   1      176.30      142.37      3.49 o
   2   5   1        4.74        3.66      0.82 o
   3   5   1       23.68       30.11      1.89 o
   4   5   1       95.06      101.21      3.70 o
   5   5   1        1.70        1.66      1.65 o
   6   5   1        7.76        4.88      2.90 o
  -6   6   1       17.96       24.85      2.52 o
  -5   6   1       45.78       40.58      3.43 o
  -4   6   1      835.18      842.02     18.47 o
  -3   6   1      427.73      446.21     10.96 o
  -2   6   1      255.91      251.95      7.02 o
  -1   6   1      138.66      138.29      4.70 o
   0   6   1        7.83       11.52      1.43 o
   1   6   1      167.95      134.91      5.44 o
   2   6   1      918.84      871.75     13.72 o
   3   6   1       31.31       32.28      2.08 o
   4   6   1        1.18        0.82      0.93 o
   5   6   1        6.28        3.61      2.04 o
   6   6   1        3.37        1.96      2.38 o
  -6   7   1       45.91       50.05      3.30 o
  -5   7   1       23.29       34.85      3.36 o
  -4   7   1      212.66      207.65      7.26 o
  -3   7   1       39.49       38.37      2.87 o
  -2   7   1       77.04       90.53      4.03 o
  -1   7   1       58.00       73.38      3.50 o
   0   7   1       12.51       24.53      2.14 o
   1   7   1        0.56        0.00      0.67 o
   2   7   1       12.54       22.26      2.28 o
   3   7   1        1.90        0.49      0.82 o
   4   7   1       27.72       34.85      2.50 o
   5   7   1        1.01        0.00      0.97 o
   6   7   1        0.56        0.00      2.14 o
  -6   8   1        0.22        0.54      1.37 o
  -5   8   1       27.19       16.40      2.70 o
  -4   8   1       15.00       16.65      2.45 o
  -3   8   1       77.88       68.21      3.83 o
  -2   8   1        0.04        1.49      1.05 o
  -1   8   1        7.57        9.58      1.67 o
   0   8   1       61.59       52.12      3.23 o
   1   8   1       76.04       96.00      5.54 o
   2   8   1        2.31        4.58      4.14 o
   3   8   1       16.64       17.00      1.82 o
   4   8   1        0.04        0.78      0.94 o
   5   8   1        0.92        2.62      1.31 o
  -6   9   1        4.39        4.71      1.87 o
  -5   9   1       15.84       11.74      2.63 o
  -4   9   1      207.81      202.79      7.60 o
  -3   9   1       29.13       42.07      3.34 o
  -2   9   1      146.64      157.69      6.15 o
  -1   9   1      656.41      733.45     16.65 o
   0   9   1        0.01        0.29      0.89 o
   1   9   1        8.62        8.58      1.40 o
   2   9   1      119.45      105.53      3.85 o
   3   9   1        8.10        5.69      1.36 o
   4   9   1        4.83        6.87      2.11 o
   5   9   1        3.46        4.70      2.04 o
  -6  10   1        9.34       18.03      2.56 o
  -5  10   1       14.11       20.65      2.44 o
  -4  10   1       26.87       33.16      3.43 o
  -3  10   1       78.44       76.23      4.46 o
  -2  10   1        4.01        5.50      1.72 o
  -1  10   1       39.03       40.00      3.30 o
   0  10   1       16.51       18.72      2.47 o
   1  10   1        2.47        0.00      0.87 o
   2  10   1       65.84       69.86      3.33 o
   3  10   1        4.62        2.78      1.70 o
   4  10   1        0.05        1.90      1.18 o
  -5  11   1        8.13        2.04      1.46 o
  -4  11   1        9.73        1.17      2.07 o
  -3  11   1        0.20        0.00      1.38 o
  -2  11   1      127.29      116.67      5.77 o
  -1  11   1       15.79       13.21      1.64 o
   0  11   1        3.29        2.85      1.43 o
   1  11   1       33.76       22.77      2.81 o
   2  11   1        4.02        4.19      1.47 o
   3  11   1        0.25        0.00      1.12 o
   4  11   1        8.85        9.38      1.88 o
  -5  12   1        9.69       10.65      2.91 o
  -4  12   1        0.56        0.49      1.31 o
  -3  12   1       33.42       35.13      2.72 o
  -2  12   1       27.32       24.25      2.22 o
  -1  12   1       38.60       45.37      4.06 o
   0  12   1        0.69        1.65      1.34 o
   1  12   1       11.42        6.08      1.85 o
   2  12   1        5.81        3.07      1.58 o
   3  12   1        0.39        0.00      1.35 o
  -4  13   1        0.30        0.00      1.21 o
  -3  13   1        0.03        0.81      1.16 o
  -2  13   1        1.08        0.44      1.21 o
  -1  13   1      182.42      197.85      8.47 o
   0  13   1        1.41        4.61      1.76 o
   1  13   1       13.05       10.74      2.54 o
   2  13   1        1.39        5.84      2.07 o
   3  13   1        1.75        1.99      1.48 o
  -3  14   1        0.24        0.00      1.14 o
  -2  14   1        4.25        2.74      2.36 o
  -1  14   1        8.89        7.87      2.76 o
   0  14   1        0.76        0.00      1.43 o
   1  14   1       35.86       41.33      4.30 o
   2  14   1        0.14        0.18      1.40 o
  -2  15   1       30.06       35.56      4.41 o
  -1  15   1      106.54      127.81      7.49 o
   0  15   1       24.34       23.00      3.63 o
   1  15   1        0.05        1.18      1.52 o
  -1 -15   2       46.06       47.15      4.92 o
   0 -15   2       36.58       38.93      4.48 o
   1 -15   2        4.55        5.48      2.72 o
   2 -15   2        7.68        5.26      2.83 o
  -2 -14   2        0.51        0.00      1.38 o
  -1 -14   2        0.81        0.00      1.74 o
   0 -14   2       11.92       12.88      3.01 o
   1 -14   2      182.27      178.08      8.29 o
   2 -14   2        0.23        2.87      2.21 o
   3 -14   2       56.79       82.79      4.15 o
  -3 -13   2       10.73        9.45      2.36 o
  -2 -13   2       38.77       35.74      3.81 o
  -1 -13   2        1.83        0.74      1.89 o
   0 -13   2        1.99        0.00      1.92 o
   1 -13   2       14.02       16.49      2.94 o
   2 -13   2       91.22       90.92      8.67 o
   3 -13   2        5.09        5.04      1.55 o
   4 -13   2        0.03        0.00      1.18 o
  -4 -12   2        0.79        2.83      1.85 o
  -3 -12   2        0.01        3.12      1.65 o
  -2 -12   2        1.95        1.31      1.40 o
  -1 -12   2        0.65        2.01      1.78 o
   0 -12   2       59.50       77.25      4.90 o
   1 -12   2      148.05      169.64      7.29 o
   2 -12   2       25.22       19.46      3.23 o
   3 -12   2       13.66       16.46      2.02 o
   4 -12   2        4.46        0.83      1.35 o
   5 -12   2        7.11       18.54      3.79 o
  -4 -11   2       27.28       28.35      2.75 o
  -3 -11   2        0.16        4.30      1.65 o
  -2 -11   2       47.20       35.61      3.43 o
  -1 -11   2       26.41       23.60      2.94 o
   0 -11   2       36.45       41.47      3.59 o
   1 -11   2        0.34        0.92      0.91 o
   2 -11   2       48.85       45.02      2.66 o
   3 -11   2       87.56      104.39      4.03 o
   4 -11   2       62.77       76.77      3.66 o
   5 -11   2       12.05       14.24      3.45 o
  -5 -10   2        3.31        1.37      1.34 o
  -4 -10   2        0.54        1.82      1.31 o
  -3 -10   2        0.00        0.00      1.50 o
  -2 -10   2      287.45      272.54      9.09 o
  -1 -10   2        8.13       16.07      2.43 o
   0 -10   2       71.83       76.30      4.43 o
   1 -10   2       19.55       12.61      1.82 o
   2 -10   2      206.75      221.79      6.03 o
   3 -10   2      445.10      427.16      8.78 o
   4 -10   2       26.31       13.17      1.85 o
   5 -10   2       13.80       21.68      3.77 o
  -5  -9   2        0.09        0.72      1.54 o
  -4  -9   2        0.07        0.51      1.20 o
  -3  -9   2      191.56      175.54      6.08 o
  -2  -9   2        0.70        1.89      1.27 o
  -1  -9   2      586.67      589.62     14.28 o
   0  -9   2       85.02       82.71      2.81 o
   1  -9   2       66.40       54.33      2.77 o
   2  -9   2        1.87        3.67      2.48 o
   3  -9   2       23.42       23.85      1.99 o
   4  -9   2      122.18      130.56      4.40 o
   5  -9   2        1.01        4.55      2.34 o
   6  -9   2        1.12        3.48      2.58 o
  -5  -8   2       22.22       19.67      3.03 o
  -4  -8   2        4.61        6.46      1.43 o
  -3  -8   2      162.18      169.81      4.96 o
  -2  -8   2       55.91       45.29      2.62 o
  -1  -8   2       49.31       44.19      3.05 o
   0  -8   2        0.04        0.04      0.59 o
   1  -8   2        5.40        3.77      0.87 o
   2  -8   2       95.55       89.57      3.05 o
   3  -8   2      181.51      169.91      4.62 o
   4  -8   2      326.74      337.64      7.40 o
   5  -8   2       27.92       21.48      3.81 o
   6  -8   2        8.52        8.00      2.96 o
  -6  -7   2        0.04        1.25      1.67 o
  -5  -7   2       53.39       53.64      3.19 o
  -4  -7   2        1.91        3.76      1.25 o
  -3  -7   2        1.36        1.84      1.38 o
  -2  -7   2       18.48       18.95      1.64 o
  -1  -7   2       45.20       42.20      1.59 o
   0  -7   2       80.33      101.67      2.82 o
   1  -7   2      419.14      396.55      7.01 o
   2  -7   2       43.76       49.62      2.13 o
   3  -7   2       40.41       35.97      1.99 o
   4  -7   2       25.82       31.99      2.14 o
   5  -7   2      130.73      124.60      7.17 o
   6  -7   2       20.25       30.44      4.32 o
  -6  -6   2        0.14        0.00      1.43 o
  -5  -6   2        7.21        7.13      1.51 o
  -4  -6   2       10.03       10.99      1.52 o
  -3  -6   2        0.41        1.52      1.84 o
  -2  -6   2      461.93      433.13      7.97 o
  -1  -6   2        5.19        3.79      0.65 o
   0  -6   2        0.12        2.86      2.97 o
   1  -6   2      373.64      327.31      5.86 o
   2  -6   2       18.06       14.62      1.70 o
   3  -6   2       17.54       21.56      1.80 o
   4  -6   2       85.07       77.77      2.98 o
   5  -6   2       94.67       91.83      5.97 o
   6  -6   2        4.44        1.00      2.12 o
  -6  -5   2       33.69       35.32      3.85 o
  -5  -5   2       98.93       94.75      3.80 o
  -4  -5   2       30.71       34.09      2.17 o
  -3  -5   2      174.37      158.48      4.27 o
  -2  -5   2       20.34       21.78      1.47 o
  -1  -5   2      248.87      257.94      4.40 o
   0  -5   2       68.09       97.78      2.41 o
   1  -5   2      450.74      471.99      7.39 o
   2  -5   2      114.12      120.51      3.00 o
   3  -5   2      105.79      111.14      3.15 o
   4  -5   2      165.07      163.02     12.05 o
   5  -5   2       10.01        6.44      2.27 o
   6  -5   2        9.02        7.20      2.47 o
  -6  -4   2        2.06        4.57      1.69 o
  -5  -4   2       40.45       39.95      2.52 o
  -4  -4   2       55.58       51.77      2.69 o
  -3  -4   2      156.14      163.34      7.68 o
  -2  -4   2       30.42       27.55      1.93 o
  -1  -4   2      246.17      237.45      4.50 o
   0  -4   2     2928.04     2823.38     49.07 o
   1  -4   2      164.15      143.80      2.97 o
   2  -4   2       92.65      104.14      2.61 o
   3  -4   2      705.34      725.27     11.05 o
   4  -4   2      243.38      270.95      5.74 o
   5  -4   2       79.55       75.36      5.06 o
   6  -4   2        0.03        0.00      1.76 o
   7  -4   2       25.32       22.95      3.88 o
  -6  -3   2        0.64        0.00      1.16 o
  -5  -3   2        0.50        1.39      0.91 o
  -4  -3   2       10.92        6.14      1.99 o
  -3  -3   2       40.21       38.01      1.84 o
  -2  -3   2        8.07        5.58      0.82 o
  -1  -3   2      189.69      207.57      3.86 o
   0  -3   2     2661.67     2556.33     44.14 o
   1  -3   2      310.53      372.02      5.64 o
   2  -3   2      289.73      289.76      4.93 o
   3  -3   2       19.14       28.14      1.50 o
   4  -3   2       42.59       48.12      2.38 o
   5  -3   2      149.36      136.12      6.44 o
   6  -3   2       25.56       24.98      3.43 o
   7  -3   2       29.26       32.15      4.61 o
  -7  -2   2        2.29        2.83      1.74 o
  -6  -2   2       61.16       47.57      4.03 o
  -5  -2   2       95.52       91.51      3.53 o
  -4  -2   2       34.47       36.37      3.70 o
  -3  -2   2       18.66       24.62      1.46 o
  -2  -2   2       22.57       27.76      1.29 o
  -1  -2   2     2270.14     2305.96     40.26 o
   0  -2   2     1303.00     1483.67     25.85 o
   1  -2   2       36.63       27.81      1.65 o
   2  -2   2       57.81       44.34      1.41 o
   3  -2   2     2288.57     2314.39     29.83 o
   4  -2   2       33.07       31.35      2.11 o
   5  -2   2        0.00        0.29      1.09 o
   6  -2   2        5.84        0.00      1.74 o
   7  -2   2        4.65        2.36      2.41 o
  -7  -1   2        9.11        5.30      2.01 o
  -6  -1   2       23.95       26.32      3.07 o
  -5  -1   2       70.58       78.32      3.24 o
  -4  -1   2      286.33      304.52      6.41 o
  -3  -1   2        1.06        0.95      0.61 o
  -2  -1   2        8.98        4.22      0.59 o
  -1  -1   2     5474.78     5415.97     91.85 o
   0  -1   2     8449.50     7640.95    131.18 o
   1  -1   2     1088.95     1066.68     13.73 o
   2  -1   2        4.58       14.80      0.83 o
   3  -1   2        9.00        4.52      0.72 o
   4  -1   2       85.02       76.49      2.63 o
   5  -1   2       37.29       50.18      3.61 o
   6  -1   2       31.24       35.10      4.35 o
   7  -1   2       25.42       34.34      4.84 o
  -7   0   2        1.42        2.41      1.54 o
  -6   0   2       71.71       62.95      4.28 o
  -5   0   2      185.31      168.44      8.51 o
  -4   0   2       83.97       94.03      3.87 o
  -3   0   2      360.66      396.34      9.72 o
  -2   0   2     1769.41     1966.42     35.32 o
  -1   0   2      963.64     1070.76     13.92 o
   0   0   2      114.23      109.92      2.43 o
   1   0   2      126.26      101.99      1.77 o
   2   0   2     2985.56     2723.56     45.57 o
   3   0   2       95.14       81.31      2.28 o
   4   0   2       14.91       19.53      1.25 o
   5   0   2        0.87        1.36      0.91 o
   6   0   2       13.38        8.33      2.76 o
   7   0   2        0.93        1.29      2.07 o
  -7   1   2        8.61        7.53      2.12 o
  -6   1   2       86.88       91.58      5.08 o
  -5   1   2       52.75       55.18      2.70 o
  -4   1   2       12.78       18.49      2.09 o
  -3   1   2        1.91        0.00      0.65 o
  -2   1   2      475.64      566.76     11.85 o
  -1   1   2      476.85      532.79      7.51 o
   1   1   2    14565.43    13761.08    176.84 o
   2   1   2      265.27      305.79      4.22 o
   3   1   2      876.44      872.51     10.61 o
   4   1   2       17.85       16.96      2.03 o
   5   1   2       40.51       36.97      4.08 o
   6   1   2        5.45        4.48      2.43 o
  -7   2   2        2.81        0.78      2.09 o
  -6   2   2       80.44       87.59      5.04 o
  -5   2   2       40.86       43.47      3.25 o
  -4   2   2      111.18      129.84      5.15 o
  -3   2   2      132.05      125.52      4.57 o
  -2   2   2      792.99      807.99     15.93 o
  -1   2   2      251.83      212.87      5.08 o
   0   2   2      583.60      532.25      9.79 o
   1   2   2     5886.63     5996.85     76.86 o
   2   2   2        1.31        1.33      0.37 o
   3   2   2        0.67        0.31      0.40 o
   4   2   2        0.58        0.71      1.00 o
   5   2   2        0.14        0.00      1.40 o
   6   2   2        3.36        7.35      2.58 o
  -7   3   2        1.21        1.69      2.05 o
  -6   3   2        6.12        3.57      1.85 o
  -5   3   2      146.34      138.04      5.99 o
  -4   3   2       18.74       24.82      2.38 o
  -3   3   2       94.38      109.14      4.26 o
  -2   3   2       30.99       32.58      2.01 o
  -1   3   2       11.94        4.41      0.80 o
   0   3   2     5597.55     5679.96     58.47 o
   1   3   2    10923.71    11025.35    141.05 o
   2   3   2        0.74        0.63      1.08 o
   3   3   2        0.00        0.03      0.68 o
   4   3   2        5.27        4.74      1.04 o
   5   3   2       43.16       37.70      4.17 o
   6   3   2       47.60       54.90      5.55 o
  -7   4   2       10.46       10.43      2.81 o
  -6   4   2        2.95        2.70      1.89 o
  -5   4   2      113.18      131.65      5.90 o
  -4   4   2      258.30      258.14      7.93 o
  -3   4   2      241.90      304.16      8.18 o
  -2   4   2      128.98      114.64      4.06 o
  -1   4   2       75.84       62.08      2.63 o
   0   4   2       17.58       40.38      1.55 o
   1   4   2      411.30      461.16      7.56 o
   2   4   2     1594.70     1676.17     23.33 o
   3   4   2      254.13      271.74      5.85 o
   5   4   2        6.39       10.09      2.70 o
   6   4   2       16.61       11.23      3.14 o
  -7   5   2        0.08        1.85      1.85 o
  -6   5   2       55.28       53.21      4.21 o
  -5   5   2      224.63      219.04      7.84 o
  -4   5   2      124.79      123.67      5.26 o
  -3   5   2       17.53       10.36      1.63 o
  -2   5   2     1994.26     2007.44     36.70 o
  -1   5   2      287.18      360.51      8.53 o
   0   5   2     1444.71     1316.78     18.46 o
   1   5   2      191.07      157.68      3.75 o
   2   5   2     1128.86     1146.98     17.01 o
   3   5   2       85.02       91.13      3.21 o
   4   5   2        4.62        5.25      1.17 o
   5   5   2        4.30        4.99      2.34 o
   6   5   2       12.21       10.74      3.23 o
  -6   6   2       15.27        8.62      2.47 o
  -5   6   2        7.38       12.43      2.41 o
  -4   6   2       15.86       17.14      2.32 o
  -3   6   2       16.60       20.59      2.12 o
  -2   6   2      633.21      749.14     16.00 o
  -1   6   2       83.92       62.44      3.07 o
   0   6   2      233.83      281.02      5.58 o
   1   6   2      112.76      115.37      3.31 o
   2   6   2      430.72      467.98      8.57 o
   3   6   2       84.73       79.51      3.10 o
   4   6   2        3.39        0.00      1.00 o
   5   6   2       24.67       27.12      3.90 o
   6   6   2        3.31        4.66      2.70 o
  -6   7   2       16.44       19.94      3.16 o
  -5   7   2      209.06      219.22      8.13 o
  -4   7   2      222.54      246.45      8.24 o
  -3   7   2       66.24       72.46      3.99 o
  -2   7   2       49.56       58.40      3.25 o
  -1   7   2      177.76      165.34      5.66 o
   0   7   2        4.75        0.45      0.82 o
   1   7   2       20.70       20.12      1.57 o
   2   7   2       65.59       70.05      2.85 o
   3   7   2        0.02        0.28      0.76 o
   4   7   2        3.45        3.03      1.12 o
   5   7   2        0.05        0.71      1.89 o
  -6   8   2        0.00        1.34      1.94 o
  -5   8   2        1.25        0.98      1.69 o
  -4   8   2       12.03        9.07      2.12 o
  -3   8   2       54.36       39.60      3.19 o
  -2   8   2      376.72      386.05     10.29 o
  -1   8   2      946.95      939.88     19.88 o
   0   8   2      178.90      171.29      6.11 o
   1   8   2        6.72        3.70      1.19 o
   2   8   2       44.43       37.83      2.20 o
   3   8   2      183.21      175.89      9.45 o
   4   8   2       39.10       45.37      4.28 o
   5   8   2        0.00        0.47      2.23 o
  -6   9   2        5.73       10.58      2.83 o
  -5   9   2       84.89       75.29      5.06 o
  -4   9   2       11.20       18.70      2.76 o
  -3   9   2       80.34       87.53      4.70 o
  -2   9   2       23.01       27.43      2.85 o
  -1   9   2       54.87       49.40      3.34 o
   0   9   2        2.74        0.00      0.89 o
   1   9   2       11.30       13.40      1.65 o
   2   9   2        2.44        2.91      1.13 o
   3   9   2       22.49       22.43      2.13 o
   4   9   2       11.78       21.90      2.26 o
   5   9   2       24.82       27.41      4.50 o
  -5  10   2       11.79       14.46      2.96 o
  -4  10   2        4.04       13.48      2.65 o
  -3  10   2        0.05        0.00      1.34 o
  -2  10   2       75.22       77.61      4.50 o
  -1  10   2       19.03       15.84      2.38 o
   0  10   2        1.26        0.00      1.05 o
   1  10   2        6.08        2.63      2.40 o
   2  10   2       16.89       18.96      1.99 o
   3  10   2       44.00       45.51      2.92 o
   4  10   2        4.44        2.27      1.18 o
  -5  11   2        3.06        4.06      2.38 o
  -4  11   2        5.86        2.03      1.85 o
  -3  11   2        0.66        1.63      1.74 o
  -2  11   2        3.47        0.00      1.38 o
  -1  11   2        1.35        3.21      1.72 o
   0  11   2      101.26      112.73      5.68 o
   1  11   2        6.36        6.28      1.87 o
   2  11   2        5.52        4.52      1.35 o
   3  11   2        9.65        7.50      1.67 o
   4  11   2        3.41        6.67      2.84 o
  -5  12   2       34.39       43.83      4.21 o
  -4  12   2       65.01       86.84      5.68 o
  -3  12   2       40.80       37.90      3.85 o
  -2  12   2       40.78       37.79      3.70 o
  -1  12   2        0.00        0.96      1.74 o
   0  12   2       36.30       36.16      3.54 o
   1  12   2        1.89        2.23      1.45 o
   2  12   2       18.80       16.40      2.21 o
   3  12   2       23.49       23.30      2.63 o
  -4  13   2       13.80       21.00      2.62 o
  -3  13   2        4.20        0.88      3.61 o
  -2  13   2       14.78       12.23      1.95 o
  -1  13   2       57.61       59.07      4.86 o
   0  13   2        9.94        5.08      1.89 o
   1  13   2        0.35        0.65      1.38 o
   2  13   2        4.73        9.49      2.41 o
   3  13   2       10.10       10.34      3.25 o
  -3  14   2        7.63        8.05      1.82 o
  -2  14   2       18.89       16.44      3.16 o
  -1  14   2        9.72        5.70      2.63 o
   0  14   2       10.20       12.46      2.67 o
   1  14   2        2.25        4.06      1.87 o
   2  14   2        0.73        0.58      1.78 o
  -2  15   2        5.83        6.66      2.96 o
  -1  15   2        9.63        7.82      3.07 o
   0  15   2       29.51       32.96      4.23 o
  -1 -15   3       13.84       14.75      3.54 o
   0 -15   3       19.03       18.85      3.52 o
   1 -15   3        0.48        2.21      2.36 o
   2 -15   3       15.41       19.72      3.72 o
  -2 -14   3       12.91       21.64      3.79 o
  -1 -14   3       39.83       39.93      4.35 o
   0 -14   3       12.05        8.40      2.72 o
   1 -14   3       77.56       78.37      5.59 o
   2 -14   3        1.59        1.69      2.14 o
   3 -14   3       42.51       48.61      3.44 o
  -3 -13   3        2.02        3.77      1.76 o
  -2 -13   3        4.44        6.51      2.34 o
  -1 -13   3       27.86       22.71      3.41 o
   0 -13   3       19.23       18.43      3.14 o
   1 -13   3      243.89      255.00      9.51 o
   2 -13   3       25.71       18.29      2.16 o
   3 -13   3        3.90        7.29      2.21 o
   4 -13   3       16.53       11.88      3.14 o
  -4 -12   3        7.75        4.17      2.16 o
  -3 -12   3        2.34        3.61      1.65 o
  -2 -12   3       29.64       26.74      3.43 o
  -1 -12   3        0.59        0.85      1.76 o
   0 -12   3        0.04        0.00      1.40 o
   1 -12   3       15.21        7.41      3.97 o
   2 -12   3      220.02      240.43      6.39 o
   3 -12   3        3.61        2.25      1.26 o
   4 -12   3        4.37        4.39      2.41 o
  -4 -11   3       12.04        7.80      2.34 o
  -3 -11   3       41.17       43.96      4.03 o
  -2 -11   3        3.04        4.86      2.07 o
  -1 -11   3       18.42       12.55      2.50 o
   0 -11   3        0.02        0.00      1.34 o
   1 -11   3        3.23        2.14      1.13 o
   2 -11   3       43.15       47.18      2.75 o
   3 -11   3      181.78      198.62      5.67 o
   4 -11   3        7.95       12.17      2.92 o
   5 -11   3        1.08        0.00      1.58 o
  -5 -10   3        6.33        5.99      2.14 o
  -4 -10   3       33.38       37.49      2.92 o
  -3 -10   3       52.14       64.37      4.35 o
  -2 -10   3        2.31        0.51      1.52 o
  -1 -10   3       93.40      107.47      5.30 o
   0 -10   3        0.44        1.44      1.63 o
   1 -10   3       18.18       26.76      1.95 o
   2 -10   3       72.62       78.35      7.01 o
   3 -10   3       20.87       22.02      2.05 o
   4 -10   3       81.40       95.86      6.24 o
   5 -10   3        2.06       12.32      3.10 o
  -5  -9   3       56.19       62.70      4.99 o
  -4  -9   3       80.66       82.73      3.83 o
  -3  -9   3        4.26        6.98      1.42 o
  -2  -9   3       11.97       15.78      2.45 o
  -1  -9   3      234.50      224.81      7.64 o
   0  -9   3        6.82        4.93      1.02 o
   1  -9   3       13.28        8.26      1.24 o
   2  -9   3       24.14       14.17      2.74 o
   3  -9   3       76.19       86.63      3.60 o
   4  -9   3       68.81       89.49      5.79 o
   5  -9   3        0.40        2.56      2.25 o
   6  -9   3        9.76       13.28      3.65 o
  -5  -8   3        0.94        1.60      1.47 o
  -4  -8   3       17.12       26.31      2.32 o
  -3  -8   3        5.55        6.43      1.30 o
  -2  -8   3        0.01        0.00      1.07 o
  -1  -8   3      475.78      529.40      8.56 o
   0  -8   3        3.65        8.16      1.09 o
   1  -8   3       63.39       76.94      2.73 o
   2  -8   3       68.21       58.88      3.19 o
   3  -8   3      523.40      499.31     13.15 o
   4  -8   3       11.42        8.91      2.34 o
   5  -8   3        0.20        0.45      1.96 o
   6  -8   3        5.41        8.18      2.92 o
  -6  -7   3        2.62        0.00      1.34 o
  -5  -7   3        2.21        3.77      1.89 o
  -4  -7   3      111.59      121.81      4.25 o
  -3  -7   3        0.47        0.63      0.76 o
  -2  -7   3     1381.72     1375.48     27.50 o
  -1  -7   3       23.21       18.14      1.19 o
   0  -7   3      591.28      640.59      9.90 o
   1  -7   3      425.64      384.82      9.92 o
   2  -7   3      145.04      148.70      3.83 o
   3  -7   3      118.33      127.42      3.70 o
   4  -7   3      144.92      149.67      7.31 o
   5  -7   3       93.52       99.65      6.31 o
   6  -7   3       26.34       31.33      4.37 o
  -6  -6   3        2.49        4.79      1.94 o
  -5  -6   3        0.57        1.09      1.36 o
  -4  -6   3       39.43       47.79      2.61 o
  -3  -6   3        1.11        2.81      0.94 o
  -2  -6   3      354.55      375.23      7.22 o
  -1  -6   3      174.05      171.77      5.35 o
   0  -6   3      360.46      365.50      8.85 o
   1  -6   3        9.28        5.35      1.15 o
   2  -6   3        1.50        2.95      0.73 o
   3  -6   3       73.60       79.92      6.11 o
   4  -6   3      136.74      121.60      4.35 o
   5  -6   3       37.60       44.14      4.52 o
   6  -6   3       10.69        9.43      2.96 o
  -6  -5   3        2.83        0.42      1.45 o
  -5  -5   3       23.45       29.44      3.34 o
  -4  -5   3      291.98      288.19      6.62 o
  -3  -5   3      141.63      156.26      4.18 o
  -2  -5   3        0.24        0.16      0.33 o
  -1  -5   3       23.92       20.05      1.12 o
   0  -5   3     1246.72     1282.99     23.91 o
   1  -5   3      622.54      725.81     10.59 o
   2  -5   3        9.86        9.39      0.94 o
   3  -5   3        4.84        7.28      1.88 o
   4  -5   3      133.24      142.63      3.88 o
   5  -5   3      149.00      136.88      7.06 o
   6  -5   3       30.17       31.42      4.10 o
  -6  -4   3        4.08        4.55      1.83 o
  -5  -4   3        6.46        9.05      2.05 o
  -4  -4   3       56.89       49.25      2.41 o
  -3  -4   3       14.38       23.42      1.58 o
  -2  -4   3     1565.74     1603.34     17.76 o
  -1  -4   3      149.98      133.70      2.85 o
   0  -4   3        3.55        9.40      0.78 o
   1  -4   3     1136.90     1045.60     20.48 o
   2  -4   3      236.66      265.07      4.75 o
   3  -4   3       77.49       76.77      2.39 o
   4  -4   3        0.65        3.19      0.89 o
   5  -4   3       53.26       49.96      4.28 o
   6  -4   3        0.10        1.36      2.01 o
  -6  -3   3       75.25       71.68      4.92 o
  -5  -3   3       98.65       98.82      5.33 o
  -4  -3   3       60.86       54.63      3.28 o
  -3  -3   3      776.12      763.26     12.05 o
  -2  -3   3        2.66        4.06      0.51 o
  -1  -3   3     3263.46     3252.33     40.40 o
   0  -3   3      692.73      612.29      8.54 o
   1  -3   3      497.35      522.32      7.50 o
   2  -3   3      954.31      967.39     13.19 o
   3  -3   3        5.00       14.85      1.72 o
   4  -3   3       88.26       74.71      2.56 o
   5  -3   3        3.20        0.80      1.34 o
   6  -3   3       11.43       13.99      2.92 o
  -7  -2   3      104.63      110.05      6.53 o
  -6  -2   3       67.74       69.03      4.75 o
  -5  -2   3       65.70       56.51      3.97 o
  -4  -2   3       73.66       51.82      2.28 o
  -3  -2   3      172.09      170.10      3.95 o
  -2  -2   3      101.26       83.30      1.78 o
  -1  -2   3      756.29      734.95     14.28 o
   0  -2   3       12.80       20.17      0.89 o
   1  -2   3       20.72       23.97      0.86 o
   2  -2   3      191.76      131.18      2.59 o
   3  -2   3       63.85       74.32      2.17 o
   4  -2   3      315.49      311.27      5.94 o
   5  -2   3      154.93      137.08      6.31 o
   6  -2   3       40.76       28.74      3.59 o
  -7  -1   3       54.55       44.32      4.32 o
  -6  -1   3        0.34        0.53      1.25 o
  -5  -1   3        4.87        5.17      1.65 o
  -4  -1   3      208.52      191.49      4.68 o
  -3  -1   3        9.43        4.99      0.81 o
  -2  -1   3      472.75      232.34      5.99 o
  -1  -1   3       14.98       22.60      1.06 o
   0  -1   3     2423.51     2468.00     37.32 o
   1  -1   3      286.46      277.35      6.62 o
   2  -1   3      644.58      531.54      7.90 o
   3  -1   3      189.02      169.03      3.47 o
   4  -1   3       32.31       43.07      1.86 o
   5  -1   3       28.22       34.38      3.19 o
   6  -1   3       16.54       22.57      3.88 o
  -7   0   3       25.84       29.15      3.59 o
  -6   0   3        3.13        5.73      1.85 o
  -5   0   3      305.83      281.25      9.25 o
  -4   0   3       62.38       58.06      2.40 o
  -3   0   3      136.39      173.79      3.89 o
  -2   0   3      285.80      271.04      4.91 o
  -1   0   3     1284.80     1156.19     22.66 o
   0   0   3      768.65      796.15     10.43 o
   1   0   3      261.89      252.46      6.02 o
   2   0   3      314.76      365.89      5.51 o
   3   0   3       15.41       20.65      1.16 o
   4   0   3      467.68      454.38      6.76 o
   5   0   3       10.18        9.98      1.55 o
   6   0   3        6.70       11.56      3.23 o
  -7   1   3        9.65        9.27      2.41 o
  -6   1   3       47.09       62.48      4.35 o
  -5   1   3      224.82      224.81      8.00 o
  -4   1   3      364.06      359.69     10.03 o
  -3   1   3      419.12      421.54     10.36 o
  -2   1   3      170.36      148.85      4.68 o
  -1   1   3     1338.97     1272.55     16.63 o
   0   1   3     2847.11     2685.66     33.20 o
   1   1   3      475.39      583.23      6.81 o
   2   1   3        0.01        0.17      0.32 o
   3   1   3      202.10      208.83      5.00 o
   4   1   3        1.34        0.06      0.53 o
   5   1   3        3.47        5.66      2.36 o
   6   1   3       10.84       14.75      3.57 o
  -7   2   3        0.52        0.65      2.07 o
  -6   2   3        2.84        5.30      1.87 o
  -5   2   3      106.39       93.74      4.90 o
  -4   2   3       40.51       43.41      3.07 o
  -3   2   3      415.39      495.36     11.70 o
  -2   2   3       47.14       53.08      2.67 o
  -1   2   3     1479.72     1525.58     19.82 o
   0   2   3     1735.07     1644.71     22.21 o
   1   2   3       93.19       84.28      1.65 o
   2   2   3      402.73      420.24      5.53 o
   3   2   3      191.39      194.88      3.44 o
   4   2   3        6.38        4.62      1.04 o
   5   2   3       92.52       97.29      6.35 o
   6   2   3        4.04        2.12      2.25 o
  -7   3   3        1.83        2.92      2.34 o
  -6   3   3       42.50       43.47      3.97 o
  -5   3   3      208.53      209.59      7.75 o
  -4   3   3       72.76       72.11      3.99 o
  -3   3   3       67.84       72.64      3.52 o
  -2   3   3        9.19       10.47      1.36 o
  -1   3   3       32.16       29.39      1.30 o
   0   3   3      855.50      966.64     10.92 o
   1   3   3      593.76      557.66      6.80 o
   2   3   3      233.46      279.24      4.10 o
   3   3   3       89.90       91.23      2.19 o
   4   3   3       63.58       71.47      2.92 o
   5   3   3       22.70       25.38      3.85 o
   6   3   3        0.00        1.02      2.12 o
  -7   4   3        0.00        0.00      2.01 o
  -6   4   3        9.44        8.49      2.34 o
  -5   4   3       30.10       32.11      3.16 o
  -4   4   3       11.94        8.76      1.83 o
  -3   4   3        6.88       11.54      1.63 o
  -2   4   3     1129.02     1198.60     23.15 o
  -1   4   3     1551.11     1545.99     28.37 o
   0   4   3     1098.40     1227.03     13.76 o
   1   4   3      544.27      601.54      7.42 o
   2   4   3      366.51      401.73      6.78 o
   3   4   3       43.31       37.61      1.98 o
   4   4   3        0.90        0.91      1.49 o
   5   4   3       40.47       44.01      4.81 o
   6   4   3        4.36        5.73      2.79 o
  -7   5   3        0.99        2.81      2.36 o
  -6   5   3        0.38        0.00      1.43 o
  -5   5   3       10.49       12.19      2.27 o
  -4   5   3        7.51        8.00      1.78 o
  -3   5   3       13.82       10.00      1.72 o
  -2   5   3       63.62       57.96      3.10 o
  -1   5   3      177.12      241.48      6.55 o
   0   5   3      129.67      100.98      3.06 o
   1   5   3       77.37       85.74      1.92 o
   2   5   3     3997.08     3865.37     51.10 o
   3   5   3        3.87        0.63      1.54 o
   4   5   3        0.03        0.00      0.76 o
   5   5   3        7.51        7.02      2.70 o
   6   5   3        0.00        0.00      1.83 o
  -6   6   3       16.23       17.87      3.07 o
  -5   6   3        0.35        0.00      1.36 o
  -4   6   3       67.37       44.54      3.32 o
  -3   6   3      237.14      255.74      7.84 o
  -2   6   3      164.06      167.28      5.70 o
  -1   6   3       63.26       76.52      3.52 o
   0   6   3       17.06        4.89      0.93 o
   1   6   3        0.01        1.26      0.66 o
   2   6   3       30.12       36.32      2.95 o
   3   6   3      293.50      286.13      6.52 o
   4   6   3      160.29      159.48     22.59 o
   5   6   3       26.47       40.26      4.92 o
   6   6   3        0.47        4.92      3.12 o
  -6   7   3        0.08        2.21      1.96 o
  -5   7   3        4.38        0.40      1.49 o
  -4   7   3       72.98       88.02      4.72 o
  -3   7   3       49.85       65.00      3.81 o
  -2   7   3       82.39      104.26      4.57 o
  -1   7   3      366.18      338.63      9.05 o
   0   7   3       41.87       37.63      2.00 o
   1   7   3      229.98      186.38      5.11 o
   2   7   3        2.95        5.00      1.04 o
   3   7   3      343.68      353.03      7.74 o
   4   7   3       11.77       16.44      1.92 o
   5   7   3       32.34       37.12      4.95 o
  -6   8   3        4.63        4.68      2.36 o
  -5   8   3      125.18      112.86      6.02 o
  -4   8   3       19.50       18.47      2.70 o
  -3   8   3       73.49       62.35      3.99 o
  -2   8   3        0.12        0.00      1.02 o
  -1   8   3      543.58      616.89     14.46 o
   0   8   3       15.94       13.68      1.96 o
   1   8   3        7.17        3.88      1.08 o
   2   8   3        7.69        6.42      1.18 o
   3   8   3      138.54      156.89     10.99 o
   4   8   3        0.00        1.18      2.08 o
   5   8   3        4.79        8.36      3.14 o
  -6   9   3       21.66       22.88      3.61 o
  -5   9   3        2.78        8.91      2.43 o
  -4   9   3      214.77      230.34      8.51 o
  -3   9   3      548.55      528.72     13.79 o
  -2   9   3       17.12       17.36      2.32 o
  -1   9   3       70.98       82.09      4.30 o
   0   9   3      122.13      119.79      5.30 o
   1   9   3        1.37        1.15      2.23 o
   2   9   3       18.00       19.11      1.90 o
   3   9   3       96.25       92.60      3.86 o
   4   9   3       17.93       20.38      2.24 o
   5   9   3        0.65        3.05      2.58 o
  -5  10   3       23.50       26.07      3.57 o
  -4  10   3        3.21        3.32      1.87 o
  -3  10   3        1.40        0.71      1.49 o
  -2  10   3        0.00        0.69      1.47 o
  -1  10   3      218.21      209.68      7.58 o
   0  10   3      229.63      221.85      7.93 o
   1  10   3        2.70        1.64      1.53 o
   2  10   3        1.72        5.22      1.41 o
   3  10   3       12.39       14.94      2.01 o
   4  10   3       11.38        9.35      2.89 o
  -5  11   3        1.39        2.23      2.12 o
  -4  11   3       32.81       32.42      3.72 o
  -3  11   3       56.54       61.81      4.41 o
  -2  11   3        5.64        7.06      2.18 o
  -1  11   3       24.20       33.60      3.25 o
   0  11   3       29.52       28.50      3.05 o
   1  11   3        0.10        0.00      1.11 o
   2  11   3        7.62        4.62      1.36 o
   3  11   3        2.81        4.67      1.51 o
   4  11   3       53.57       55.96      4.65 o
  -5  12   3       10.74        6.60      2.85 o
  -4  12   3        4.77        8.07      2.52 o
  -3  12   3        6.94        4.32      2.30 o
  -2  12   3       55.06       64.35      4.75 o
  -1  12   3        1.66        3.48      1.49 o
   0  12   3        7.15        8.42      2.21 o
   1  12   3        7.94        5.79      1.87 o
   2  12   3        2.68        2.51      1.28 o
   3  12   3       15.29       16.32      5.62 o
  -4  13   3        4.91        7.17      2.67 o
  -3  13   3        2.43        1.58      2.07 o
  -2  13   3        0.40        0.00      1.83 o
  -1  13   3        0.38        0.67      1.34 o
   0  13   3        0.04        3.41      1.67 o
   1  13   3        1.73        1.18      1.49 o
   2  13   3        5.85        4.30      1.89 o
  -3  14   3        0.00        0.00      2.03 o
  -2  14   3       14.44        6.08      2.70 o
  -1  14   3       40.80       40.96      4.26 o
   0  14   3        9.28       11.30      2.74 o
   1  14   3        4.10        3.88      2.09 o
  -1  15   3       19.83       25.11      3.83 o
   0  15   3       36.03       29.41      4.01 o
   0 -15   4       11.48       10.74      2.96 o
   1 -15   4       24.79       28.08      4.08 o
   2 -15   4       51.80       58.94      5.35 o
  -2 -14   4        1.10        4.46      2.41 o
  -1 -14   4        1.76        0.67      1.83 o
   0 -14   4       18.54       17.96      3.32 o
   1 -14   4       31.33       38.93      4.23 o
   2 -14   4        7.10        9.43      2.93 o
   3 -14   4       10.58       18.27      3.57 o
  -3 -13   4        7.04        6.04      1.92 o
  -2 -13   4        5.86        4.28      2.25 o
  -1 -13   4       42.71       40.15      4.01 o
   0 -13   4       67.13       65.18      4.70 o
   1 -13   4       24.68       28.34      3.61 o
   2 -13   4       15.31       13.73      2.11 o
   3 -13   4       39.72       32.11      4.38 o
   4 -13   4        7.82        7.44      2.81 o
  -3 -12   4       73.97       68.30      4.95 o
  -2 -12   4        6.48        5.88      2.16 o
  -1 -12   4        5.78        6.06      2.18 o
   0 -12   4        0.89        1.45      1.83 o
   1 -12   4        3.38        2.50      1.52 o
   2 -12   4      201.06      222.28      6.19 o
   3 -12   4       27.66       19.51      2.21 o
   4 -12   4        7.79       17.89      3.61 o
  -4 -11   4       14.29       22.82      3.45 o
  -3 -11   4       38.84       34.23      3.57 o
  -2 -11   4       46.12       45.06      3.99 o
  -1 -11   4       39.78       39.48      3.63 o
   0 -11   4        8.18       12.32      2.32 o
   1 -11   4       77.30       66.90      3.08 o
   2 -11   4      594.35      591.61     11.01 o
   3 -11   4        9.21        6.97      2.52 o
   4 -11   4        2.03        4.37      2.12 o
   5 -11   4        6.54        9.09      2.92 o
  -5 -10   4        2.47        4.17      1.96 o
  -4 -10   4       19.78       20.19      3.19 o
  -3 -10   4        0.00        1.31      1.18 o
  -2 -10   4        2.78        3.41      1.74 o
  -1 -10   4       22.84       15.91      2.41 o
   0 -10   4        0.14        0.00      0.80 o
   1 -10   4        0.27        0.62      0.87 o
   2 -10   4       84.00       65.99      3.01 o
   3 -10   4       98.77      122.22      6.92 o
   4 -10   4        0.04        2.36      1.83 o
   5 -10   4       12.64       13.82      3.41 o
  -5  -9   4        9.53       13.41      2.94 o
  -4  -9   4        6.35        8.79      1.74 o
  -3  -9   4      178.02      163.98      6.97 o
  -2  -9   4       26.57       29.12      3.07 o
  -1  -9   4       69.01       58.20      3.68 o
   0  -9   4      168.49      168.98      5.02 o
   1  -9   4      140.70      146.21      4.08 o
   2  -9   4       66.68       75.49      3.74 o
   3  -9   4      111.27      114.26      3.88 o
   4  -9   4       33.04       36.83      4.10 o
   5  -9   4        0.66        0.58      2.14 o
  -5  -8   4       16.58       13.59      2.85 o
  -4  -8   4       67.59       73.88      3.50 o
  -3  -8   4      300.99      300.61      9.76 o
  -2  -8   4        0.19        0.00      0.98 o
  -1  -8   4       49.26       43.50      2.74 o
   0  -8   4      599.05      564.72     73.72 o
   1  -8   4       53.88       45.22      2.13 o
   2  -8   4        6.11        7.24      1.18 o
   3  -8   4      126.95      143.02      4.13 o
   4  -8   4      127.67      138.46      7.26 o
   5  -8   4       19.89       22.77      3.85 o
   6  -8   4        0.00        1.60      2.25 o
  -6  -7   4        0.02        0.31      1.67 o
  -5  -7   4        2.40        4.08      1.67 o
  -4  -7   4       42.75       43.38      2.65 o
  -3  -7   4      105.50      104.64      3.68 o
  -2  -7   4      245.94      235.17      7.64 o
  -1  -7   4       74.46       76.99      3.54 o
   0  -7   4      634.44      618.45     13.55 o
   1  -7   4      104.21      110.93      4.35 o
   2  -7   4        3.33        3.75      0.92 o
   3  -7   4        0.32        0.00      0.72 o
   4  -7   4      139.85      161.95      7.71 o
   5  -7   4        4.19        4.68      2.38 o
   6  -7   4        6.09        1.23      2.43 o
  -6  -6   4        1.27        0.58      1.72 o
  -5  -6   4       35.21       38.19      3.90 o
  -4  -6   4        8.90        9.37      2.54 o
  -3  -6   4       21.07       26.85      2.11 o
  -2  -6   4      136.86      143.05      3.36 o
  -1  -6   4       61.21       59.37      2.07 o
   0  -6   4      214.44      254.36      4.88 o
   1  -6   4       17.87       16.88      1.52 o
   2  -6   4      411.95      438.65      7.52 o
   3  -6   4       24.68       27.84      1.85 o
   4  -6   4      261.05      253.64      9.54 o
   5  -6   4       51.21       59.43      4.88 o
   6  -6   4        9.02        5.17      2.45 o
  -6  -5   4        4.44        4.97      1.85 o
  -5  -5   4        1.02        0.13      1.29 o
  -4  -5   4        3.70        5.39      1.28 o
  -3  -5   4        0.39        0.47      0.67 o
  -2  -5   4        1.19        5.90      0.80 o
  -1  -5   4      971.82     1068.73     14.77 o
   0  -5   4      161.93      148.61      3.28 o
   1  -5   4      164.48      220.79      4.31 o
   2  -5   4       29.78       24.83      2.25 o
   3  -5   4      128.28      142.04      5.55 o
   4  -5   4        1.91        0.00      1.25 o
   5  -5   4      153.29      158.92      7.69 o
   6  -5   4        7.35        5.17      2.54 o
  -6  -4   4        5.34        5.97      2.16 o
  -5  -4   4       48.43       48.02      4.06 o
  -4  -4   4       15.33       13.63      1.46 o
  -3  -4   4       83.38       89.90      2.22 o
  -2  -4   4      837.85      892.19     10.65 o
  -1  -4   4      133.83      130.42      2.95 o
   0  -4   4        9.65       26.25      1.86 o
   1  -4   4      570.85      575.83      8.50 o
   2  -4   4      783.64      804.88     11.46 o
   3  -4   4       64.56       58.40      1.98 o
   4  -4   4        0.00        0.00      1.05 o
   5  -4   4      127.91      137.06      6.89 o
   6  -4   4       11.39       13.30      3.07 o
  -6  -3   4        4.06        6.46      2.01 o
  -5  -3   4        2.45        2.09      1.25 o
  -4  -3   4        8.14        8.72      1.93 o
  -3  -3   4      284.45      303.49      4.73 o
  -2  -3   4       67.18       58.54      2.35 o
  -1  -3   4        1.26        7.48      0.74 o
   0  -3   4       23.55       26.03      1.15 o
   1  -3   4      104.35      108.05      2.71 o
   2  -3   4      849.60      926.34     12.63 o
   3  -3   4        0.37        0.22      0.49 o
   4  -3   4        5.60        6.80      1.80 o
   5  -3   4       15.74       17.11      2.81 o
   6  -3   4       28.41       28.08      3.74 o
  -7  -2   4       51.04       56.17      4.95 o
  -6  -2   4       93.87       98.93      5.86 o
  -5  -2   4       26.50       23.24      2.87 o
  -4  -2   4       28.37       20.69      2.05 o
  -3  -2   4      105.91      136.50      3.38 o
  -1  -2   4      311.97      302.45      5.94 o
   0  -2   4      570.60      548.61      7.81 o
   1  -2   4      900.88      951.70     19.94 o
   2  -2   4       53.78       70.65      1.60 o
   3  -2   4      190.05      167.97      3.41 o
   4  -2   4        2.69        6.80      1.69 o
   5  -2   4       27.07       23.31      2.85 o
   6  -2   4       26.85       38.93      4.12 o
  -7  -1   4        3.71        1.47      1.72 o
  -6  -1   4        5.75        4.70      1.94 o
  -5  -1   4        0.13        0.00      0.98 o
  -4  -1   4        8.77       11.52      1.98 o
  -3  -1   4       52.33       54.44      1.91 o
  -2  -1   4        7.55       14.05      1.06 o
  -1  -1   4      259.57      259.45      4.51 o
   0  -1   4     1020.56     1047.32     19.99 o
   1  -1   4      104.50       71.28      2.90 o
   2  -1   4       77.76       85.39      1.69 o
   3  -1   4       53.27       83.94      4.23 o
   4  -1   4      170.46      217.12      7.33 o
   5  -1   4        0.54        0.85      1.29 o
   6  -1   4       32.27       31.64      4.52 o
  -7   0   4        9.29       10.18      2.56 o
  -6   0   4      386.43      376.46     12.10 o
  -5   0   4       64.04       70.06      4.32 o
  -4   0   4       85.19       90.85      4.52 o
  -3   0   4     1016.47     1040.16     15.14 o
  -2   0   4       80.10       73.05      2.28 o
  -1   0   4      166.30      169.16      3.36 o
   0   0   4      496.57      481.63      6.86 o
   1   0   4      166.49      237.58      6.15 o
   2   0   4      207.41      145.38      2.64 o
   3   0   4       61.90       64.46      1.91 o
   4   0   4        1.04        1.19      0.82 o
   5   0   4       39.85       34.91      2.49 o
   6   0   4       57.71       62.06      5.93 o
  -7   1   4        6.62        1.23      1.72 o
  -6   1   4       37.95       38.97      3.72 o
  -5   1   4       78.30       74.67      4.50 o
  -4   1   4       18.34       19.45      2.32 o
  -3   1   4        7.10       13.04      1.78 o
  -2   1   4        6.52        2.64      0.66 o
  -1   1   4       25.39       30.28      1.28 o
   0   1   4       28.36       21.91      0.80 o
   1   1   4     1039.33     1033.00     11.58 o
   2   1   4      134.22       76.35      2.05 o
   3   1   4       35.10       40.04      1.90 o
   4   1   4       24.23       25.79      1.90 o
   5   1   4        0.76        3.07      2.14 o
   6   1   4        6.03        9.14      3.12 o
  -7   2   4        3.77        0.49      2.14 o
  -6   2   4       48.22       48.80      4.21 o
  -5   2   4      165.93      173.36      6.97 o
  -4   2   4        6.31        8.29      1.65 o
  -3   2   4      133.00      114.09      4.63 o
  -2   2   4      472.17      483.95      7.91 o
  -1   2   4       34.30       26.27      1.24 o
   0   2   4     1425.40      780.18     14.60 o
   1   2   4      375.68      368.59      4.85 o
   2   2   4        3.86        1.35      0.41 o
   3   2   4      181.20      180.13      3.31 o
   4   2   4       41.16       45.37      4.08 o
   5   2   4      140.69      163.00      8.69 o
   6   2   4        1.80        0.00      2.03 o
  -7   3   4        2.22        4.19      2.65 o
  -6   3   4       18.16       19.32      3.07 o
  -5   3   4       15.69       18.32      2.67 o
  -4   3   4      133.71      137.17      5.73 o
  -3   3   4       96.09       95.70      4.17 o
  -2   3   4      771.12      842.82     17.20 o
  -1   3   4       49.62       71.07      3.38 o
   0   3   4      638.17      605.39      7.40 o
   1   3   4        0.03        1.36      0.75 o
   2   3   4      583.32      610.79      7.72 o
   3   3   4      153.81      160.95      3.14 o
   4   3   4        0.12        0.00      1.25 o
   5   3   4        4.09        1.83      2.18 o
   6   3   4        1.24        3.16      2.54 o
  -7   4   4        0.10        0.00      2.05 o
  -6   4   4        5.80        7.33      2.25 o
  -5   4   4       18.02       16.24      2.56 o
  -4   4   4       27.19       27.56      2.79 o
  -3   4   4      381.82      401.60     10.38 o
  -2   4   4      184.52      214.98      6.37 o
  -1   4   4      725.64      617.01      9.41 o
   0   4   4       69.16       54.70      1.54 o
   1   4   4      915.17      953.62     14.12 o
   2   4   4      271.82      306.86      4.60 o
   3   4   4       40.56       45.78      2.60 o
   4   4   4        1.83        3.81      1.94 o
   5   4   4        7.50        4.61      2.63 o
   6   4   4       14.74       10.94      3.36 o
  -6   5   4       33.19       29.79      3.54 o
  -5   5   4       43.04       46.48      3.68 o
  -4   5   4        7.18       13.19      2.21 o
  -3   5   4        0.95        0.89      1.11 o
  -2   5   4      194.09      250.99      7.24 o
  -1   5   4      141.29      101.10      3.97 o
   0   5   4       51.77       28.05      1.21 o
   1   5   4       58.43       78.61      1.95 o
   2   5   4     1023.64      540.87     11.83 o
   3   5   4       27.05       17.25      1.60 o
   4   5   4        1.34        0.00      1.43 o
   5   5   4        0.02        0.00      1.38 o
   6   5   4       10.88        7.60      3.43 o
  -6   6   4        4.25        2.30      2.05 o
  -5   6   4        0.01        0.00      1.47 o
  -4   6   4        3.38        9.76      2.07 o
  -3   6   4        8.78       13.28      1.98 o
  -2   6   4        5.22        8.67      1.58 o
  -1   6   4      208.58      243.79      7.04 o
   0   6   4      518.02      588.77      9.82 o
   1   6   4      203.34      229.64      3.90 o
   2   6   4      127.84      139.21      4.30 o
   3   6   4       20.42       21.15      3.23 o
   4   6   4        0.08        0.20      1.76 o
   5   6   4        1.34        0.42      2.18 o
  -6   7   4       11.98       15.62      3.14 o
  -5   7   4        3.95        7.91      2.30 o
  -4   7   4        2.79        3.63      1.56 o
  -3   7   4      146.07      169.15      6.51 o
  -2   7   4       37.77       66.89      3.63 o
  -1   7   4      415.15      334.62      9.02 o
   0   7   4       76.31       65.96      2.67 o
   1   7   4      129.11      137.77      4.01 o
   2   7   4       36.50       43.32      2.37 o
   3   7   4      724.13      698.09     16.18 o
   4   7   4       17.48       12.79      3.30 o
   5   7   4        8.26        7.55      3.23 o
  -6   8   4       10.33        4.57      2.38 o
  -5   8   4        1.88        3.90      1.96 o
  -4   8   4       59.65       43.81      3.74 o
  -3   8   4       69.38       76.14      4.43 o
  -2   8   4        0.22        1.20      0.94 o
  -1   8   4      240.70      198.00      6.80 o
   0   8   4        0.02        1.51      0.85 o
   1   8   4        7.96        9.20      1.38 o
   2   8   4        1.41        1.60      0.89 o
   3   8   4      109.12      106.70      4.30 o
   4   8   4      111.70      118.61      7.75 o
   5   8   4       25.45       24.18      4.55 o
  -6   9   4        1.74        3.48      2.43 o
  -5   9   4        0.00        1.31      1.85 o
  -4   9   4        7.47       13.06      2.63 o
  -3   9   4        4.57        6.26      2.03 o
  -2   9   4       50.30       50.40      3.43 o
  -1   9   4       54.67       57.22      3.68 o
   0   9   4       18.81       22.28      2.52 o
   1   9   4       14.68       19.08      1.90 o
   2   9   4        0.61        1.05      0.93 o
   3   9   4        3.16        0.46      0.97 o
   4   9   4       62.86       73.29      6.37 o
  -5  10   4       35.75       45.48      4.41 o
  -4  10   4      102.86      101.23      5.86 o
  -3  10   4       70.08       73.00      4.70 o
  -2  10   4       26.87       35.74      3.28 o
  -1  10   4       32.52       36.99      3.30 o
   0  10   4      234.23      216.94      7.87 o
   1  10   4        2.15        1.06      1.01 o
   2  10   4       18.20       14.98      3.42 o
   3  10   4        4.27        6.87      2.27 o
   4  10   4       16.55       18.05      4.10 o
  -5  11   4        2.20        4.30      2.47 o
  -4  11   4       11.09        4.97      2.25 o
  -3  11   4       76.14       66.40      4.63 o
  -2  11   4      112.62      113.02      5.86 o
  -1  11   4      121.30      130.64      6.11 o
   0  11   4       41.34       37.30      3.54 o
   1  11   4        0.60        0.00      1.28 o
   2  11   4        0.02        0.00      0.92 o
   3  11   4        5.96        2.60      1.97 o
  -4  12   4       33.18       24.27      3.68 o
  -3  12   4        6.25        4.21      2.36 o
  -2  12   4      122.24      134.54      6.64 o
  -1  12   4        5.49        7.98      2.07 o
   0  12   4        0.06        1.31      1.43 o
   1  12   4       21.63       18.76      3.01 o
   2  12   4        3.16        6.01      1.55 o
   3  12   4       12.31       19.11      2.44 o
  -4  13   4        3.66        5.37      2.58 o
  -3  13   4        0.01        0.00      1.87 o
  -2  13   4       12.41        8.73      2.43 o
  -1  13   4        3.59        3.21      1.76 o
   0  13   4        0.33        1.72      1.52 o
   1  13   4        3.52        1.00      1.65 o
   2  13   4        3.76        3.44      1.51 o
  -3  14   4       26.87       22.95      3.85 o
  -2  14   4        4.52        1.29      1.92 o
  -1  14   4        0.02        0.00      1.47 o
   0  14   4        1.92        6.15      2.14 o
   1  14   4       39.40       49.42      4.66 o
   0 -15   5        0.77        0.76      2.23 o
   1 -15   5        0.17        0.00      2.14 o
  -2 -14   5        0.92        0.74      2.03 o
  -1 -14   5        3.16        5.41      2.45 o
   0 -14   5       23.03       20.77      3.52 o
   1 -14   5       25.36       20.21      3.25 o
   2 -14   5        0.20        0.00      1.25 o
   3 -14   5        4.52        8.76      2.70 o
  -3 -13   5        1.23        0.98      2.14 o
  -2 -13   5        9.25        7.55      2.56 o
  -1 -13   5       11.66       19.34      3.23 o
   0 -13   5       94.67       91.25      5.75 o
   1 -13   5        5.16        4.70      2.27 o
   2 -13   5        4.06        2.17      1.35 o
   3 -13   5        5.90        0.51      2.05 o
  -3 -12   5        6.36        3.74      2.23 o
  -2 -12   5        0.78        0.00      1.54 o
  -1 -12   5       55.33       65.09      4.75 o
   0 -12   5      128.72      103.79      5.77 o
   1 -12   5        6.84       10.64      1.75 o
   2 -12   5      123.78      151.36      4.96 o
   3 -12   5       10.11       10.43      2.96 o
   4 -12   5        7.01        2.83      2.25 o
  -4 -11   5        0.67        2.61      1.76 o
  -3 -11   5       10.03        7.20      2.34 o
  -2 -11   5       17.69       14.13      2.74 o
  -1 -11   5       82.39       79.04      4.79 o
   0 -11   5       20.51       25.13      2.94 o
   1 -11   5        8.12       11.94      1.70 o
   2 -11   5      105.57      133.20      6.07 o
   3 -11   5        0.81        0.40      1.60 o
   4 -11   5        8.96       11.50      2.94 o
   5 -11   5        0.03        3.39      2.27 o
  -4 -10   5        6.91        6.80      2.18 o
  -3 -10   5       15.93       15.78      2.85 o
  -2 -10   5       76.45       77.03      4.84 o
  -1 -10   5      157.16      136.26      6.06 o
   0 -10   5       25.79       21.09      1.77 o
   1 -10   5       32.83       33.57      2.74 o
   2 -10   5      137.31      126.13      4.13 o
   3 -10   5      111.66       88.44      5.66 o
   4 -10   5        0.55        1.34      1.63 o
   5 -10   5        1.20        6.86      2.65 o
  -5  -9   5        0.40        4.26      2.01 o
  -4  -9   5        0.34        0.00      1.29 o
  -3  -9   5        0.22        1.05      1.60 o
  -2  -9   5        5.36        5.55      1.72 o
  -1  -9   5       43.08       27.25      2.79 o
   0  -9   5      114.07       97.87      4.70 o
   1  -9   5       39.21       54.37      2.51 o
   2  -9   5        0.14        0.00      0.75 o
   3  -9   5      269.22      251.77      9.69 o
   4  -9   5        4.39        8.29      2.41 o
   5  -9   5        1.26        2.23      2.23 o
  -5  -8   5        0.00        1.47      1.49 o
  -4  -8   5       26.86       24.02      3.19 o
  -3  -8   5       95.30      103.75      5.48 o
  -2  -8   5      223.48      210.19      7.46 o
  -1  -8   5      248.50      261.37     10.77 o
   0  -8   5       10.55       11.92      1.98 o
   1  -8   5       61.11       58.73      2.44 o
   2  -8   5        7.40        5.44      1.99 o
   3  -8   5        4.64        7.69      2.07 o
   4  -8   5        0.35        1.58      1.69 o
   5  -8   5        2.82        2.76      2.12 o
   6  -8   5        0.02        2.65      2.34 o
  -6  -7   5        2.97        4.61      2.07 o
  -5  -7   5        2.53        4.37      1.98 o
  -4  -7   5       48.00       38.46      3.74 o
  -3  -7   5      100.78      112.22      5.57 o
  -2  -7   5       30.74       33.60      2.94 o
  -1  -7   5      430.87      416.63      7.29 o
   0  -7   5       41.30       51.46      3.57 o
   1  -7   5      328.52      383.22      6.97 o
   2  -7   5       44.01       48.49      2.16 o
   3  -7   5      299.52      291.99     10.03 o
   4  -7   5      145.34      143.54      7.31 o
   5  -7   5       68.28       80.53      5.97 o
   6  -7   5        1.95        3.43      2.45 o
  -6  -6   5        9.24        6.35      2.27 o
  -5  -6   5        3.34        0.51      1.49 o
  -4  -6   5      113.45      125.12      6.17 o
  -3  -6   5       13.74       14.35      2.36 o
  -2  -6   5      129.74      134.87      7.03 o
  -1  -6   5      220.89      210.46      4.46 o
   0  -6   5      401.80      445.90      7.43 o
   1  -6   5      430.67      487.14      8.01 o
   2  -6   5        0.26        0.77      0.60 o
   3  -6   5       13.75       12.05      2.38 o
   4  -6   5       45.61       40.44      4.01 o
   5  -6   5        3.73        1.31      1.89 o
   6  -6   5        0.57        0.00      1.92 o
  -6  -5   5       15.45       12.10      2.81 o
  -5  -5   5        7.00        5.39      1.80 o
  -4  -5   5       65.66       63.53      4.23 o
  -3  -5   5       33.71       46.12      2.28 o
  -2  -5   5      712.01      787.85     11.83 o
  -1  -5   5      664.23      677.90     14.42 o
   0  -5   5      996.67     1037.19     14.46 o
   1  -5   5       35.95       36.67      1.55 o
   2  -5   5      227.77      219.69      4.39 o
   3  -5   5       20.66       31.08      3.07 o
   4  -5   5      235.64      254.87      9.38 o
   5  -5   5      118.49      107.27      6.37 o
   6  -5   5       15.73       13.53      3.43 o
  -6  -4   5        5.85        7.64      2.34 o
  -5  -4   5        0.01        0.53      1.23 o
  -4  -4   5       32.74       20.92      2.67 o
  -3  -4   5      177.57      183.67      3.49 o
  -2  -4   5       38.31       58.82      2.14 o
  -1  -4   5     1062.82     1157.39     15.90 o
   0  -4   5       31.35       33.84      1.65 o
   1  -4   5      547.55      629.85      9.22 o
   2  -4   5        3.59        6.18      0.73 o
   3  -4   5        9.95        6.17      1.58 o
   4  -4   5        0.14        0.07      1.05 o
   5  -4   5        2.95        0.89      2.01 o
   6  -4   5       57.83       64.89      5.12 o
  -6  -3   5       52.81       56.31      4.75 o
  -5  -3   5        8.99        9.43      2.03 o
  -4  -3   5       65.63       72.17      4.32 o
  -3  -3   5      290.23      341.94      5.19 o
  -1  -3   5      115.56      122.47      2.95 o
   0  -3   5       49.55       40.91      1.49 o
   1  -3   5      249.31      253.43      4.24 o
   2  -3   5       39.34       15.79      2.73 o
   3  -3   5        0.07        5.90      1.56 o
   4  -3   5        0.24        2.07      1.36 o
   5  -3   5       42.00       49.11      4.06 o
   6  -3   5       19.10       17.83      3.30 o
  -6  -2   5       41.37       45.35      4.35 o
  -5  -2   5        3.47        8.53      2.07 o
  -4  -2   5      167.68      161.46      6.46 o
  -3  -2   5        4.33        3.71      0.97 o
  -2  -2   5     1202.78     1248.19     17.28 o
  -1  -2   5       68.92       70.07      4.21 o
   0  -2   5      551.64      617.72      8.87 o
   1  -2   5       99.29      108.29      2.12 o
   2  -2   5     1007.11      957.86     20.03 o
   3  -2   5      300.94      272.58      8.24 o
   4  -2   5        2.02        1.92      1.29 o
   5  -2   5        7.18        9.94      2.32 o
   6  -2   5       26.67       28.13      4.10 o
  -7  -1   5        2.32        0.36      1.47 o
  -6  -1   5      156.58      156.40      7.46 o
  -5  -1   5       54.30       58.18      4.19 o
  -4  -1   5       36.98       42.25      3.16 o
  -3  -1   5      281.96      272.42      5.66 o
  -2  -1   5     1362.12     1432.79     19.49 o
  -1  -1   5      222.53      250.85      4.60 o
   0  -1   5     1376.11     1447.71     18.84 o
   1  -1   5      115.35      170.89      5.33 o
   2  -1   5        0.94        8.11      1.40 o
   3  -1   5       24.86       33.56      2.50 o
   4  -1   5        5.40        9.78      1.92 o
   5  -1   5       24.52       32.26      2.58 o
   6  -1   5        0.83        3.16      2.43 o
  -7   0   5        0.76        4.32      1.78 o
  -6   0   5      126.57      129.37      6.66 o
  -5   0   5       29.86       30.91      3.23 o
  -4   0   5       10.73        8.29      1.83 o
  -3   0   5       32.72       25.89      2.71 o
  -2   0   5      307.76      382.18      6.70 o
  -1   0   5       21.25       22.73      1.23 o
   0   0   5      227.82      258.34      4.33 o
   1   0   5       28.87       56.24      1.23 o
   2   0   5      598.44      511.63     11.77 o
   3   0   5       20.85       15.06      1.83 o
   4   0   5        1.67        2.58      0.95 o
   5   0   5        1.83        0.74      1.65 o
   6   0   5       22.12       16.58      3.85 o
  -7   1   5        3.35        0.45      1.49 o
  -6   1   5       91.11       81.87      5.24 o
  -5   1   5       68.21       85.07      4.88 o
  -4   1   5      209.94      203.13      7.29 o
  -3   1   5       11.67       13.70      1.96 o
  -2   1   5      797.63      845.00     12.50 o
  -1   1   5      877.94      857.79     12.15 o
   0   1   5      887.24      926.18     10.58 o
   1   1   5        2.20        2.61      0.41 o
   2   1   5       11.53       15.27      0.78 o
   3   1   5        1.90        2.41      1.35 o
   4   1   5       23.60       29.45      2.95 o
   5   1   5       35.81       35.07      4.48 o
   6   1   5       11.55       13.28      3.57 o
  -7   2   5        2.52        4.32      2.56 o
  -6   2   5        0.01        0.07      1.25 o
  -5   2   5      376.48      358.01     11.10 o
  -4   2   5      102.30      103.61      4.99 o
  -3   2   5      685.07      728.08     16.27 o
  -2   2   5      289.53      320.96      6.01 o
  -1   2   5      142.76      161.86      2.74 o
   0   2   5     1156.04     1165.42     15.55 o
   1   2   5      314.98      321.14      4.49 o
   2   2   5        6.98        7.28      0.64 o
   3   2   5       52.71       44.52      2.21 o
   4   2   5        9.89        7.24      2.23 o
   5   2   5        0.02        0.00      1.78 o
   6   2   5        6.24        2.61      2.61 o
  -7   3   5        1.68        0.07      2.14 o
  -6   3   5       19.01       25.36      3.52 o
  -5   3   5       24.56       22.66      3.05 o
  -4   3   5       68.56       66.29      4.03 o
  -3   3   5       94.92       92.25      4.21 o
  -2   3   5       97.92       96.00      2.90 o
  -1   3   5        3.05        0.25      0.38 o
   0   3   5       21.51       36.59      2.25 o
   1   3   5      416.56      435.50      6.45 o
   2   3   5      192.43      222.54      3.72 o
   3   3   5       12.96       12.42      1.38 o
   4   3   5       14.63       16.44      3.14 o
   5   3   5       28.50       39.66      4.88 o
   6   3   5        0.12        0.00      1.87 o
  -6   4   5        1.38        1.36      1.83 o
  -5   4   5        1.23        0.80      1.45 o
  -4   4   5      711.32      678.51     16.33 o
  -3   4   5      101.26       92.81      4.32 o
  -2   4   5       10.15       11.85      1.63 o
  -1   4   5      113.68       96.04      2.85 o
   0   4   5     1294.77     1176.42     13.58 o
   1   4   5      845.39      832.49     10.10 o
   2   4   5      320.48      318.71      5.93 o
   3   4   5       70.25       70.89      2.73 o
   4   4   5       17.83       19.12      3.45 o
   5   4   5       10.93       13.10      3.48 o
   6   4   5       27.22       22.13      4.63 o
  -6   5   5        7.55        6.35      2.18 o
  -5   5   5       12.83       10.54      2.41 o
  -4   5   5       53.62       53.10      3.79 o
  -3   5   5        4.73       15.58      2.14 o
  -2   5   5        1.67        0.76      0.85 o
  -1   5   5      161.07      185.07      4.21 o
   0   5   5     1539.42     1401.98     16.08 o
   1   5   5      674.17      578.75      9.66 o
   2   5   5       24.41       21.96      1.61 o
   3   5   5       51.32       52.55      2.50 o
   4   5   5       60.67       68.32      5.57 o
   5   5   5        0.25        0.00      1.54 o
  -6   6   5        8.41       14.88      3.10 o
  -5   6   5       14.18        9.60      2.50 o
  -4   6   5       76.91       72.60      4.41 o
  -3   6   5       97.14       81.75      4.37 o
  -2   6   5        4.12        1.40      1.07 o
  -1   6   5      521.99      466.46     11.27 o
   0   6   5      147.57      144.80      3.08 o
   1   6   5       40.88       35.22      1.76 o
   2   6   5        2.21        6.24      3.22 o
   3   6   5      225.09      238.12      5.92 o
   4   6   5      119.22      150.72      8.58 o
   5   6   5        3.73        5.01      2.76 o
  -6   7   5        8.90       11.56      2.79 o
  -5   7   5      113.23      136.61      6.73 o
  -4   7   5        0.13        2.70      1.74 o
  -3   7   5       30.06       32.84      3.12 o
  -2   7   5        8.48        7.11      1.63 o
  -1   7   5       11.23        3.63      1.23 o
   0   7   5      445.73      398.13      7.76 o
   1   7   5       97.72       97.61      4.01 o
   2   7   5       41.52       37.09      2.26 o
   3   7   5      189.84      162.64     16.04 o
   4   7   5       21.05       12.99      3.41 o
   5   7   5        0.41        1.14      2.58 o
  -6   8   5        0.43        0.00      1.87 o
  -5   8   5        7.87        2.09      1.94 o
  -4   8   5       12.83        9.56      2.45 o
  -3   8   5        1.65        0.00      1.31 o
  -2   8   5        1.55        1.23      1.02 o
  -1   8   5       27.01       32.49      2.79 o
   0   8   5       24.68       20.45      1.76 o
   1   8   5       11.38       17.12      1.71 o
   2   8   5       18.29       21.77      1.91 o
   3   8   5      126.47      142.54      4.68 o
   4   8   5        0.89        1.63      2.43 o
   5   8   5       12.56        9.94      3.74 o
  -6   9   5       91.46      136.26      7.60 o
  -5   9   5       37.58       47.91      4.57 o
  -4   9   5        7.52       10.76      2.56 o
  -3   9   5       50.50       39.69      3.57 o
  -2   9   5       41.20       39.80      3.30 o
  -1   9   5       15.87       16.09      2.36 o
   0   9   5      107.66      114.70      4.05 o
   1   9   5        2.74        3.67      1.70 o
   2   9   5       10.17       11.60      1.66 o
   3   9   5        6.81        9.75      1.61 o
   4   9   5      121.59      104.15      7.64 o
  -5  10   5        0.59        0.13      1.85 o
  -4  10   5       12.35        9.34      2.65 o
  -3  10   5      122.22       99.49      5.53 o
  -2  10   5      158.48      166.21      6.91 o
  -1  10   5        0.04        5.64      1.83 o
   0  10   5      224.21      218.30      7.91 o
   1  10   5       31.98       43.37      2.80 o
   2  10   5        5.50        8.62      1.54 o
   3  10   5        4.16        3.64      1.25 o
   4  10   5       33.93       39.55      5.46 o
  -5  11   5        0.91        0.56      2.25 o
  -4  11   5       27.85       24.09      3.50 o
  -3  11   5        1.09        1.74      1.67 o
  -2  11   5       11.38       18.74      2.79 o
  -1  11   5        5.95        6.40      1.89 o
   0  11   5       98.09       91.58      5.21 o
   1  11   5        0.64        0.97      1.14 o
   2  11   5        2.80        4.36      1.41 o
   3  11   5        0.42        0.03      1.64 o
  -4  12   5       16.30       14.80      3.19 o
  -3  12   5       35.88       45.77      4.50 o
  -2  12   5       10.82        7.51      2.09 o
  -1  12   5       10.38       13.26      2.61 o
   0  12   5       71.51       82.98      5.21 o
   1  12   5       40.34       35.69      2.88 o
   2  12   5        1.31        2.64      2.60 o
   3  12   5        2.97        3.17      1.38 o
  -3  13   5       10.29       11.41      3.05 o
  -2  13   5       26.54       28.37      3.63 o
  -1  13   5       22.97       21.61      3.23 o
   0  13   5       37.29       48.51      4.48 o
   1  13   5       20.32       23.37      3.45 o
   2  13   5        0.04        0.00      1.23 o
  -2  14   5       15.82       14.44      2.99 o
  -1  14   5       11.46        7.78      2.36 o
   0  14   5       11.02       13.10      2.79 o
  -1 -14   6        2.95        2.07      1.96 o
   0 -14   6        0.11        2.30      2.12 o
   1 -14   6        0.19        0.62      2.16 o
   2 -14   6       16.62       19.34      3.39 o
  -2 -13   6        0.96        5.90      2.54 o
  -1 -13   6        1.34        4.35      2.16 o
   0 -13   6        0.85        3.23      2.03 o
   1 -13   6        0.46        0.00      1.83 o
   2 -13   6        0.11        0.00      1.65 o
   3 -13   6        1.73        5.66      2.43 o
  -3 -12   6        8.64        5.21      2.45 o
  -2 -12   6        2.47        2.70      2.01 o
  -1 -12   6       49.99       53.97      4.28 o
   0 -12   6       23.65       22.97      3.05 o
   1 -12   6       71.20       59.69      3.05 o
   2 -12   6        1.96        0.00      1.52 o
   3 -12   6       47.07       80.33      5.73 o
   4 -12   6        1.48        3.48      2.14 o
  -4 -11   6        5.05        2.52      2.41 o
  -3 -11   6       68.77       61.14      5.01 o
  -2 -11   6       27.86       27.12      3.43 o
  -1 -11   6      109.37      102.68      5.53 o
   0 -11   6        4.94        7.26      2.03 o
   1 -11   6       46.93       46.46      2.68 o
   2 -11   6       35.48       32.96      3.72 o
   3 -11   6       37.54       42.09      4.52 o
   4 -11   6       39.56       58.18      5.46 o
  -4 -10   6        9.98       12.17      3.05 o
  -3 -10   6      277.05      262.85      9.89 o
  -2 -10   6        1.87        3.63      1.72 o
  -1 -10   6       92.91       90.13      4.97 o
   0 -10   6      363.80      329.96      9.83 o
   1 -10   6       31.20       24.53      2.00 o
   2 -10   6       27.72       35.31      2.37 o
   3 -10   6       79.80       75.25      5.24 o
   4 -10   6        4.82        3.57      1.96 o
   5 -10   6        6.20        3.77      2.61 o
  -5  -9   6        0.07        0.00      1.65 o
  -4  -9   6       42.24       45.26      4.41 o
  -3  -9   6        0.94        0.80      1.76 o
  -2  -9   6       26.23       28.68      3.05 o
  -1  -9   6       20.35       27.79      2.85 o
   0  -9   6        1.14        0.56      0.80 o
   1  -9   6      103.96      104.93      3.43 o
   2  -9   6       55.79       61.32      2.75 o
   3  -9   6      472.83      512.41     15.11 o
   4  -9   6        4.68        5.66      2.09 o
   5  -9   6        2.74        5.39      2.81 o
  -5  -8   6        2.75        6.73      2.36 o
  -4  -8   6        3.62        9.40      2.34 o
  -3  -8   6       45.19       55.80      4.21 o
  -2  -8   6      121.52      117.74      5.48 o
  -1  -8   6      118.44       99.63      3.20 o
   0  -8   6        1.77        0.99      0.75 o
   1  -8   6        0.01        0.26      1.08 o
   2  -8   6      145.74      134.23      3.88 o
   3  -8   6      234.23      225.03      8.85 o
   4  -8   6        0.05        1.74      1.78 o
   5  -8   6        0.64        0.00      2.01 o
  -5  -7   6        0.04        0.00      1.23 o
  -4  -7   6       12.99        8.62      2.16 o
  -3  -7   6      122.46      118.05      5.82 o
  -2  -7   6       52.86       50.82      3.96 o
  -1  -7   6      176.98      159.92      4.00 o
   0  -7   6       74.86       75.74      2.63 o
   1  -7   6       76.83       81.70      2.73 o
   2  -7   6      216.45      231.45      5.08 o
   3  -7   6      138.94      153.68      6.93 o
   4  -7   6      184.36      213.02      8.96 o
   5  -7   6        2.66        0.00      1.80 o
   6  -7   6        0.41        0.29      2.05 o
  -6  -6   6        3.04        2.43      1.94 o
  -5  -6   6       57.54       70.95      5.15 o
  -4  -6   6        4.74        1.45      1.38 o
  -3  -6   6        2.68        0.25      1.43 o
  -2  -6   6      217.07      219.84      4.91 o
  -1  -6   6       71.31       58.54      3.14 o
   0  -6   6       70.75       82.88      2.62 o
   1  -6   6      150.31      194.80      5.20 o
   2  -6   6      120.16      158.85      3.78 o
   3  -6   6       83.48       75.67      4.75 o
   4  -6   6       30.21       23.78      3.39 o
   5  -6   6        0.37        1.43      1.98 o
   6  -6   6        2.43        0.62      2.21 o
  -6  -5   6        2.60        0.67      1.54 o
  -5  -5   6        2.11        1.96      1.54 o
  -4  -5   6       62.86       81.09      4.92 o
  -3  -5   6      286.53      318.65      7.02 o
  -2  -5   6       55.41       58.06      2.30 o
  -1  -5   6        5.35        3.00      0.76 o
   0  -5   6       10.32       15.36      1.17 o
   1  -5   6        2.15        3.78      0.97 o
   2  -5   6        1.59        0.05      0.55 o
   3  -5   6       55.61       59.67      3.97 o
   4  -5   6      128.65      139.71      6.75 o
   5  -5   6       66.20       80.55      5.55 o
   6  -5   6        7.20        9.63      3.01 o
  -6  -4   6        0.43        1.43      1.63 o
  -5  -4   6        3.60        4.55      1.85 o
  -4  -4   6       14.79       23.00      2.85 o
  -3  -4   6       46.10       44.65      2.12 o
  -1  -4   6       66.28       90.46      2.68 o
   0  -4   6       89.86      121.19      2.96 o
   1  -4   6     1009.58     1098.31     14.99 o
   2  -4   6       71.97       80.93      4.12 o
   3  -4   6        0.12        0.07      0.94 o
   4  -4   6        7.83       11.65      2.47 o
   5  -4   6       55.82       60.19      4.86 o
   6  -4   6        4.54        2.27      2.34 o
  -6  -3   6        4.90        3.90      1.83 o
  -5  -3   6      118.47       99.47      5.68 o
  -4  -3   6       31.07       29.35      3.01 o
  -2  -3   6        7.12       17.59      1.37 o
  -1  -3   6       16.64       18.65      2.62 o
   0  -3   6      333.81      290.53      5.26 o
   1  -3   6      340.25      361.63      5.74 o
   2  -3   6        8.47       11.14      1.78 o
   3  -3   6       43.22       34.29      2.96 o
   4  -3   6        1.18        0.18      1.14 o
   5  -3   6       97.42      108.67      6.08 o
   6  -3   6       70.46       72.84      5.50 o
  -6  -2   6       15.34       16.44      3.03 o
  -5  -2   6        0.66        5.88      1.83 o
  -4  -2   6        0.05        0.58      1.05 o
  -3  -2   6       89.24      106.85      3.34 o
  -2  -2   6      518.20      498.95      8.36 o
  -1  -2   6        5.25        7.22      0.91 o
   0  -2   6     1030.65     1087.78     14.83 o
   1  -2   6      195.50      231.29      3.88 o
   2  -2   6      418.90      394.25     10.32 o
   3  -2   6        0.55        0.29      0.94 o
   4  -2   6        0.21        3.23      1.49 o
   5  -2   6        0.41        1.63      1.72 o
   6  -2   6        2.22        0.78      2.27 o
  -6  -1   6       94.22       95.21      5.77 o
  -5  -1   6      113.47      119.10      6.11 o
  -4  -1   6        7.55       10.74      1.98 o
  -3  -1   6       66.61       69.75      3.59 o
  -2  -1   6       37.42       33.80      1.73 o
  -1  -1   6       59.13       56.85      2.01 o
   0  -1   6       59.12       75.32      2.07 o
   1  -1   6      336.17      371.72      9.49 o
   2  -1   6      138.24      178.73      5.99 o
   3  -1   6       27.62       33.85      2.70 o
   4  -1   6        2.09        1.63      1.27 o
   5  -1   6        3.17        7.03      1.60 o
   6  -1   6       45.83       46.37      5.64 o
  -6   0   6       13.59       12.57      2.52 o
  -5   0   6      152.45      140.00      6.57 o
  -4   0   6       46.18       53.57      3.68 o
  -3   0   6      111.54      124.55      3.66 o
  -2   0   6      172.67      236.44      6.01 o
  -1   0   6        1.28        0.01      0.49 o
   0   0   6        2.92        3.95      0.50 o
   1   0   6       67.81       61.38      1.44 o
   2   0   6       59.95       80.75      3.79 o
   3   0   6      552.75      508.00      9.63 o
   4   0   6        0.74        0.98      0.91 o
   5   0   6        9.84        5.39      2.47 o
   6   0   6        0.41        0.00      2.18 o
  -6   1   6        0.61        1.98      1.43 o
  -5   1   6      508.11      501.49     14.13 o
  -4   1   6       24.52       20.32      2.50 o
  -3   1   6      210.42      218.04      6.56 o
  -2   1   6      101.28       90.66      2.82 o
  -1   1   6      158.34      187.14      4.80 o
   0   1   6      707.12      817.08      9.68 o
   1   1   6        2.28        5.42      0.80 o
   2   1   6       49.58       48.83      2.24 o
   3   1   6        3.90        5.86      1.17 o
   4   1   6        0.01        0.52      0.93 o
   5   1   6        0.64        0.00      1.74 o
   6   1   6        5.68        3.16      2.81 o
  -6   2   6       41.09       43.45      4.23 o
  -5   2   6      335.33      307.54     10.29 o
  -4   2   6       38.94       47.93      3.43 o
  -3   2   6        3.47        5.95      1.54 o
  -2   2   6      103.93       93.81      2.91 o
  -1   2   6      435.08      454.20      6.04 o
   0   2   6       46.49       49.54      1.45 o
   1   2   6      994.02     1013.78     11.84 o
   2   2   6       10.72       12.71      0.80 o
   3   2   6       58.76       73.73      5.53 o
   4   2   6      119.71      135.97      7.62 o
   5   2   6        4.29        2.38      2.18 o
   6   2   6        0.07        0.00      2.09 o
  -6   3   6       32.80       24.93      3.57 o
  -5   3   6      104.09       89.78      5.28 o
  -4   3   6      393.00      405.94     11.50 o
  -3   3   6       45.02       39.08      2.79 o
  -2   3   6        5.42        9.45      1.14 o
  -1   3   6      529.70      522.49      6.91 o
   0   3   6      210.48      263.50      4.88 o
   1   3   6       84.42       68.50      1.84 o
   2   3   6       22.51       28.45      1.43 o
   3   3   6       68.43       80.83      3.32 o
   4   3   6        0.04        0.00      1.74 o
   5   3   6        0.51        0.60      2.09 o
   6   3   6       29.50       31.93      5.24 o
  -6   4   6        3.35        0.87      2.01 o
  -5   4   6        5.26        7.44      2.14 o
  -4   4   6       61.06       58.58      4.10 o
  -3   4   6       20.41       24.11      2.47 o
  -2   4   6      162.58      161.64      4.17 o
  -1   4   6        9.24        9.89      0.86 o
   0   4   6      658.95      628.49     10.34 o
   1   4   6       41.44       52.41      1.68 o
   2   4   6        0.02        1.61      1.07 o
   3   4   6       43.02       49.22      4.26 o
   4   4   6       37.62       38.10      4.63 o
   5   4   6       21.75       19.12      4.14 o
  -6   5   6        2.88        4.12      2.23 o
  -5   5   6       77.44       77.65      5.04 o
  -4   5   6      266.12      256.52      8.80 o
  -3   5   6        5.00        3.05      1.25 o
  -2   5   6       78.69       61.79      3.39 o
  -1   5   6       55.23       40.59      1.57 o
   0   5   6      385.30      360.23      5.47 o
   1   5   6        0.81        0.38      0.48 o
   2   5   6        0.92        0.00      1.04 o
   3   5   6       34.34       38.37      4.08 o
   4   5   6       50.24       52.27      5.35 o
   5   5   6        4.99        8.71      3.41 o
  -6   6   6        4.90        2.81      2.27 o
  -5   6   6       16.92        9.29      2.50 o
  -4   6   6       25.04       23.29      3.03 o
  -3   6   6      227.97      234.37      7.89 o
  -2   6   6       33.49       40.64      2.87 o
  -1   6   6        9.63       13.77      1.87 o
   0   6   6        0.01        0.95      0.61 o
   1   6   6        0.41        0.85      0.82 o
   2   6   6       49.62       57.73      2.62 o
   3   6   6       90.73       75.27      5.64 o
   4   6   6        8.66       10.00      3.21 o
   5   6   6        7.85        2.14      2.58 o
  -6   7   6       15.40       20.28      3.59 o
  -5   7   6        2.00        0.38      1.76 o
  -4   7   6       13.96        5.93      2.09 o
  -3   7   6        4.05        6.42      1.67 o
  -2   7   6      137.69      124.20      5.39 o
  -1   7   6      244.30      247.16      7.71 o
   0   7   6      198.10      181.42      3.79 o
   1   7   6      163.17      124.28      3.96 o
   2   7   6        9.56        2.75      1.48 o
   3   7   6        3.68        2.01      1.80 o
   4   7   6       33.03       21.75      4.17 o
   5   7   6       31.48       39.97      5.75 o
  -6   8   6       16.02       13.06      3.21 o
  -5   8   6        0.01        0.00      1.65 o
  -4   8   6       60.07       55.39      4.26 o
  -3   8   6        7.01        8.33      2.03 o
  -2   8   6      169.91      155.82      6.33 o
  -1   8   6      256.74      261.17      8.31 o
   0   8   6        0.49        0.94      0.93 o
   1   8   6        6.39        4.21      1.19 o
   2   8   6        0.38        1.31      1.01 o
   3   8   6        9.57        4.26      2.23 o
   4   8   6       61.75       75.52      6.66 o
  -5   9   6        3.53        8.00      2.67 o
  -4   9   6       12.41       11.23      2.81 o
  -3   9   6        0.27        2.23      1.34 o
  -2   9   6        9.02        3.30      1.58 o
  -1   9   6       20.19       16.22      2.38 o
   0   9   6        5.52        6.90      2.53 o
   1   9   6       11.49       11.89      1.70 o
   2   9   6       13.57       12.95      1.73 o
   3   9   6        1.25        3.01      1.96 o
   4   9   6       20.20       25.49      4.75 o
  -5  10   6       14.03       13.32      3.21 o
  -4  10   6       37.56       28.45      3.65 o
  -3  10   6       40.12       34.29      3.45 o
  -2  10   6       18.40       23.08      2.92 o
  -1  10   6       61.06       51.65      3.92 o
   0  10   6       29.94       28.72      2.51 o
   1  10   6        5.94        8.50      3.36 o
   2  10   6        0.14        0.99      0.98 o
   3  10   6        0.00        0.00      1.40 o
  -4  11   6       32.01       39.42      4.21 o
  -3  11   6       12.68       11.21      2.34 o
  -2  11   6       61.74       67.49      4.63 o
  -1  11   6       16.80       20.70      2.87 o
   0  11   6        4.02        3.63      1.74 o
   1  11   6        6.00        3.66      1.37 o
   2  11   6        0.12        0.37      2.66 o
   3  11   6        2.24        5.37      2.43 o
  -4  12   6        0.79        0.00      1.83 o
  -3  12   6       12.56        7.78      2.23 o
  -2  12   6       29.57       32.20      3.65 o
  -1  12   6        7.41        1.49      1.52 o
   0  12   6       21.42       15.31      2.79 o
   1  12   6       39.19       32.77      4.27 o
   2  12   6        2.63        4.05      1.54 o
  -3  13   6       45.53       45.17      4.52 o
  -2  13   6        4.03        8.73      2.36 o
  -1  13   6       15.92       19.76      3.19 o
   0  13   6        9.18       13.79      2.83 o
   1  13   6      115.94      130.67      7.00 o
  -1  14   6       18.97       24.49      3.59 o
  -1 -14   7        7.21        2.92      2.38 o
   0 -14   7        0.05        0.00      2.03 o
   1 -14   7        4.76        4.75      2.56 o
   2 -14   7        4.69        9.98      2.70 o
  -2 -13   7        8.65       16.09      3.19 o
  -1 -13   7        0.13        0.00      1.76 o
   0 -13   7       78.69       88.33      5.62 o
   1 -13   7        5.86        3.79      2.16 o
   2 -13   7        0.20        1.11      1.89 o
   3 -13   7        3.06        1.58      2.01 o
  -3 -12   7       22.12       22.77      3.77 o
  -2 -12   7        0.24        2.07      1.92 o
  -1 -12   7        0.30        0.00      1.47 o
   0 -12   7        1.45        0.94      1.76 o
   1 -12   7        4.60        0.78      1.06 o
   2 -12   7       21.63       20.46      3.30 o
   3 -12   7       40.90       53.68      5.17 o
  -4 -11   7       28.87       24.89      4.17 o
  -3 -11   7       17.94       19.30      3.45 o
  -2 -11   7        0.94        0.00      1.54 o
  -1 -11   7       38.77       36.28      3.63 o
   0 -11   7        8.93        8.02      1.54 o
   1 -11   7       43.80       45.03      2.69 o
   2 -11   7        2.03        1.83      1.65 o
   3 -11   7       13.88       10.85      2.79 o
   4 -11   7        3.74        9.05      2.67 o
  -4 -10   7        0.18        2.47      2.25 o
  -3 -10   7      146.93      167.99      7.87 o
  -2 -10   7        5.64        5.30      1.98 o
  -1 -10   7        9.43       12.92      2.43 o
   0 -10   7      188.76      182.98      6.14 o
   1 -10   7        6.55        2.21      2.06 o
   2 -10   7        5.94        5.97      1.92 o
   3 -10   7        1.18        0.00      1.36 o
   4 -10   7       16.83       13.39      3.14 o
  -5  -9   7        0.05        0.00      1.58 o
  -4  -9   7        2.55        3.63      2.41 o
  -3  -9   7      180.04      189.87      8.20 o
  -2  -9   7       23.13       19.74      2.79 o
  -1  -9   7       16.90       13.83      1.91 o
   0  -9   7       13.70       18.20      1.70 o
   1  -9   7       53.15       47.28      2.39 o
   2  -9   7      241.18      232.63      8.78 o
   3  -9   7      185.40      184.77      8.33 o
   4  -9   7       22.77       28.28      3.97 o
   5  -9   7        6.67        7.29      3.10 o
  -5  -8   7        1.45        1.76      1.60 o
  -4  -8   7       11.50        8.56      2.67 o
  -3  -8   7       18.81       20.23      3.01 o
  -2  -8   7      317.86      329.74     10.16 o
  -1  -8   7       30.33       20.33      3.16 o
   0  -8   7       18.54       22.65      1.70 o
   1  -8   7       10.50       10.41      1.27 o
   2  -8   7       34.26       35.12      3.41 o
   3  -8   7       12.44       13.12      2.79 o
   4  -8   7        2.86        0.65      1.78 o
   5  -8   7        6.85        7.11      2.72 o
  -5  -7   7        4.38        3.72      1.80 o
  -4  -7   7       73.38       76.70      5.37 o
  -3  -7   7       83.50       80.24      4.92 o
  -2  -7   7       21.91       20.23      3.11 o
  -1  -7   7       65.79       52.46      2.32 o
   0  -7   7      229.16      228.86      5.06 o
   1  -7   7      105.51      110.08      3.21 o
   2  -7   7      214.96      198.72      7.78 o
   3  -7   7       93.08       88.82      5.37 o
   4  -7   7      186.38      193.70      8.71 o
   5  -7   7        2.94        2.21      2.12 o
  -6  -6   7       54.73       68.01      5.77 o
  -5  -6   7       13.03       13.79      2.83 o
  -4  -6   7       38.78       46.19      4.30 o
  -3  -6   7       21.84       16.47      2.63 o
  -2  -6   7        2.92        2.08      0.85 o
  -1  -6   7        7.44        7.30      2.24 o
   0  -6   7      123.08      100.95      3.13 o
   1  -6   7        3.92        5.04      0.91 o
   2  -6   7        0.86        0.38      1.25 o
   3  -6   7       22.43       21.64      3.05 o
   4  -6   7      206.00      207.36      8.71 o
   5  -6   7        0.26        0.00      1.69 o
  -6  -5   7        0.27        1.18      1.65 o
  -5  -5   7       69.37       72.08      5.06 o
  -4  -5   7        0.10        1.56      1.60 o
  -3  -5   7      271.86      312.68      6.59 o
  -1  -5   7       47.38       43.90      2.01 o
   0  -5   7        1.98        5.05      0.84 o
   1  -5   7        3.25        4.20      0.73 o
   2  -5   7       50.28       45.72      3.32 o
   3  -5   7       43.53       33.58      3.23 o
   4  -5   7       15.50       22.22      3.25 o
   5  -5   7       80.89       64.15      5.04 o
   6  -5   7        4.61        4.26      2.52 o
  -6  -4   7        3.66        3.21      1.78 o
  -5  -4   7        3.77        3.10      1.72 o
  -4  -4   7      124.80      120.75      6.15 o
  -3  -4   7      251.39      292.61      6.26 o
  -2  -4   7       97.60      121.75      5.02 o
  -1  -4   7       29.17       36.33      1.77 o
   0  -4   7      380.52      380.76      6.59 o
   1  -4   7       15.57       14.38      1.88 o
   2  -4   7      123.27      141.45      5.75 o
   3  -4   7        6.06        8.11      1.94 o
   4  -4   7        0.53        0.13      1.43 o
   5  -4   7       89.35       97.98      5.90 o
   6  -4   7        0.41        0.07      2.12 o
  -6  -3   7        1.99        0.76      1.52 o
  -5  -3   7        2.03        3.14      1.54 o
  -4  -3   7       63.88       64.60      7.50 o
  -3  -3   7      159.76      170.06      7.03 o
  -2  -3   7      159.84      159.15      4.04 o
  -1  -3   7      758.25      822.12     13.12 o
   0  -3   7      194.29      194.68      4.05 o
   1  -3   7      377.92      372.86      6.04 o
   2  -3   7       23.66       36.77      2.87 o
   3  -3   7       15.55       16.11      2.32 o
   4  -3   7        8.60        5.57      1.96 o
   5  -3   7      112.88      104.15      5.93 o
   6  -3   7        1.93        5.19      2.45 o
  -6  -2   7        9.81       12.12      2.74 o
  -5  -2   7        0.02        0.91      1.27 o
  -4  -2   7        0.67        0.18      0.88 o
  -3  -2   7       48.53       57.78      2.54 o
  -2  -2   7      106.29      128.98      3.54 o
  -1  -2   7     1286.70     1376.20     18.92 o
   0  -2   7       60.28       74.61      2.24 o
   1  -2   7       30.71       46.69      1.37 o
   2  -2   7      158.17      190.87      6.60 o
   3  -2   7        6.60       10.03      1.83 o
   4  -2   7        0.98        0.47      1.20 o
   5  -2   7       18.77       27.54      3.41 o
   6  -2   7        3.42        2.96      2.41 o
  -6  -1   7       66.59       65.38      4.95 o
  -5  -1   7        7.66        4.66      1.76 o
  -4  -1   7      136.34      135.79      6.26 o
  -3  -1   7        8.53        8.06      1.23 o
  -2  -1   7       44.01       63.74      2.43 o
  -1  -1   7       21.90       26.08      1.51 o
   0  -1   7        0.51        0.25      0.75 o
   1  -1   7       31.42       24.94      0.91 o
   2  -1   7        0.09        0.07      0.87 o
   3  -1   7        9.66        4.50      1.43 o
   4  -1   7       52.24       49.45      3.61 o
   5  -1   7       31.37       28.38      2.62 o
   6  -1   7       29.40       27.54      4.81 o
  -6   0   7        8.85        9.38      2.41 o
  -5   0   7       66.43       50.38      4.01 o
  -4   0   7       29.63       26.85      3.07 o
  -3   0   7      102.03       90.55      3.20 o
  -2   0   7      220.73      214.05      9.19 o
  -1   0   7      371.36      434.84     10.70 o
   0   0   7        9.08        3.84      0.54 o
   1   0   7      456.73      540.43      6.85 o
   2   0   7       51.12       48.26      3.10 o
   3   0   7       89.51       95.83      3.62 o
   4   0   7        0.01        0.17      0.98 o
   5   0   7        3.20        0.00      2.01 o
   6   0   7       14.66        9.49      3.61 o
  -6   1   7        0.01        0.11      1.31 o
  -5   1   7      207.01      190.87      7.93 o
  -4   1   7       20.51       17.83      2.70 o
  -3   1   7       76.92       68.69      3.81 o
  -2   1   7        0.27        3.41      0.89 o
  -1   1   7        0.82        0.75      0.40 o
   0   1   7        3.08        5.76      0.65 o
   1   1   7        6.53        7.87      0.68 o
   2   1   7       69.20       72.60      2.91 o
   3   1   7      131.31      128.08      4.19 o
   4   1   7       73.21       71.13      3.33 o
   5   1   7        0.08        0.00      1.83 o
   6   1   7        0.00        0.04      2.38 o
  -6   2   7       88.31       84.57      4.02 o
  -5   2   7      183.33      185.12      7.87 o
  -4   2   7       23.30       21.75      2.83 o
  -3   2   7       27.52       25.34      1.53 o
  -2   2   7       76.60       70.32      2.62 o
  -1   2   7      446.62      469.88      8.88 o
   0   2   7      212.22      211.68      3.59 o
   1   2   7        4.09       10.19      0.77 o
   2   2   7        2.11        0.36      0.79 o
   3   2   7        4.63        5.58      1.30 o
   4   2   7      193.69      198.27      9.54 o
   5   2   7        2.49        3.14      2.43 o
  -6   3   7        4.55        2.74      2.23 o
  -5   3   7      297.36      308.39     10.56 o
  -4   3   7      337.74      320.67      9.98 o
  -3   3   7        0.03        0.00      0.76 o
  -2   3   7      131.34      143.15      3.93 o
  -1   3   7        1.72        3.12      0.64 o
   0   3   7       92.89       84.13      7.70 o
   1   3   7       16.69       15.48      1.77 o
   2   3   7        2.54        1.09      0.87 o
   3   3   7       91.55      100.81      3.72 o
   4   3   7       39.86       43.79      4.79 o
   5   3   7        1.83        0.00      1.89 o
  -6   4   7        8.04       13.30      3.19 o
  -5   4   7       71.00       57.80      4.43 o
  -4   4   7       26.27       21.37      2.70 o
  -3   4   7        5.46        6.08      1.52 o
  -2   4   7       52.47       68.76      2.72 o
  -1   4   7       15.86        8.04      0.86 o
   0   4   7      116.77      109.50      9.88 o
   1   4   7       59.33       84.96      2.54 o
   2   4   7        3.72        6.38      1.25 o
   3   4   7       27.36       38.66      4.19 o
   4   4   7        1.17        6.80      2.38 o
   5   4   7       16.34       10.09      3.43 o
  -6   5   7       71.03       83.89      5.77 o
  -5   5   7        0.01        1.67      1.85 o
  -4   5   7      346.82      307.34      9.94 o
  -3   5   7      404.65      444.52     12.01 o
  -2   5   7      487.87      460.78      8.59 o
  -1   5   7      245.12      214.81      4.04 o
   0   5   7        0.02        0.00      0.73 o
   1   5   7      435.97      470.17      6.84 o
   2   5   7        2.05        0.78      1.36 o
   3   5   7       37.50       45.41      4.59 o
   4   5   7       72.14       74.82      6.13 o
   5   5   7       12.27        6.48      3.25 o
  -6   6   7        1.87        3.92      2.47 o
  -5   6   7       32.72       32.31      3.74 o
  -4   6   7       19.30       17.11      2.72 o
  -3   6   7       23.97       31.08      3.01 o
  -2   6   7       17.14       20.28      2.30 o
  -1   6   7       12.95       13.99      1.16 o
   0   6   7       32.19       48.84      2.52 o
   1   6   7       64.81       72.33      2.24 o
   2   6   7      147.94      168.17      7.95 o
   3   6   7        2.63        0.00      1.56 o
   4   6   7       13.34       14.97      3.50 o
   5   6   7        8.44        7.73      3.39 o
  -6   7   7       17.57       20.14      3.68 o
  -5   7   7        0.21        0.00      1.80 o
  -4   7   7      104.67       90.45      5.17 o
  -3   7   7      775.32      723.72     17.56 o
  -2   7   7        6.14        6.53      1.67 o
  -1   7   7       48.46       54.24      3.41 o
   0   7   7        7.73        6.13      0.95 o
   1   7   7       21.02       20.02      1.79 o
   2   7   7       47.46       59.87      4.88 o
   3   7   7       36.71       52.79      5.17 o
   4   7   7        1.78        2.90      1.98 o
  -5   8   7        0.00        0.00      1.45 o
  -4   8   7       42.71       34.34      3.59 o
  -3   8   7       37.48       39.60      3.59 o
  -2   8   7        6.80       10.14      2.07 o
  -1   8   7        0.04        1.05      1.05 o
   0   8   7      292.35      295.10     11.79 o
   1   8   7      135.28      133.48      4.50 o
   2   8   7       39.76       43.74      4.57 o
   3   8   7       18.75       23.24      3.94 o
   4   8   7       15.83       15.46      3.65 o
  -5   9   7        1.22        0.00      1.94 o
  -4   9   7        0.00        1.52      1.65 o
  -3   9   7       28.45       27.79      3.21 o
  -2   9   7       27.84       25.09      2.92 o
  -1   9   7       90.06       92.94      4.99 o
   0   9   7      237.73      244.42      6.30 o
   1   9   7        1.57        1.27      1.52 o
   2   9   7        1.63        3.80      1.24 o
   3   9   7        0.14        0.00      1.67 o
   4   9   7        2.47        4.08      2.67 o
  -5  10   7       44.33       44.61      4.79 o
  -4  10   7        5.61       10.54      2.65 o
  -3  10   7        3.07        3.43      1.72 o
  -2  10   7        2.18        1.72      1.29 o
  -1  10   7        9.71        8.29      2.09 o
   0  10   7       12.21       11.32      1.75 o
   1  10   7        9.59       11.32      2.38 o
   2  10   7        3.21        5.59      2.41 o
   3  10   7        2.08        4.06      2.21 o
  -4  11   7        3.19        3.25      2.12 o
  -3  11   7       10.51       10.05      2.38 o
  -2  11   7        6.38        3.32      1.58 o
  -1  11   7       57.12       55.80      4.26 o
   0  11   7       11.29       13.55      2.61 o
   1  11   7       54.18       53.62      3.27 o
   2  11   7        0.99        1.76      2.21 o
  -3  12   7        1.72        0.42      1.56 o
  -2  12   7        0.27        0.00      1.23 o
  -1  12   7        6.84        6.33      1.98 o
   0  12   7       27.85       37.88      3.88 o
   1  12   7       12.96       11.92      2.10 o
   2  12   7        0.38        2.14      2.34 o
  -2  13   7        5.02        3.03      1.98 o
  -1  13   7        5.72        8.73      2.25 o
   0  13   7       11.82       15.20      3.05 o
   1  13   7        0.14        2.32      1.85 o
   0 -14   8        2.64        0.00      2.09 o
  -2 -13   8        0.45        0.74      1.89 o
  -1 -13   8        1.19        1.11      1.94 o
   0 -13   8       15.81        4.57      2.32 o
   1 -13   8        1.61        0.38      1.74 o
   2 -13   8        6.83        0.60      1.74 o
  -3 -12   8        3.95        2.70      2.54 o
  -2 -12   8        4.02        0.00      1.89 o
  -1 -12   8       30.60       39.51      3.99 o
   0 -12   8       57.47       65.89      4.72 o
   1 -12   8       13.62       18.49      2.99 o
   2 -12   8       10.33        6.57      2.27 o
   3 -12   8        4.05        3.45      2.30 o
  -3 -11   8      137.97      156.36      8.02 o
  -2 -11   8       38.81       41.51      4.19 o
  -1 -11   8       35.75       26.00      3.14 o
   0 -11   8       14.24       15.97      1.85 o
   1 -11   8        5.22        0.00      1.27 o
   2 -11   8        0.10        0.78      1.45 o
   3 -11   8       16.77       11.81      2.76 o
   4 -11   8       19.97       29.28      4.39 o
  -4 -10   8        0.06        0.00      1.74 o
  -3 -10   8       29.99       21.84      3.52 o
  -2 -10   8        0.32        0.00      1.47 o
  -1 -10   8        0.06        0.00      1.40 o
   0 -10   8        6.84        5.91      1.35 o
   1 -10   8       19.90       14.10      2.58 o
   2 -10   8        4.27        2.36      1.63 o
   3 -10   8        5.13        9.36      2.41 o
   4 -10   8        3.91        3.07      2.16 o
  -4  -9   8       10.10       12.79      3.23 o
  -3  -9   8      128.51      141.18      7.11 o
  -2  -9   8        5.27        5.30      1.96 o
  -1  -9   8       23.36       22.10      2.72 o
   0  -9   8      318.86      335.83      9.06 o
   1  -9   8       72.99       79.97      4.72 o
   2  -9   8       10.33       10.05      2.27 o
   3  -9   8        6.51        4.14      2.07 o
   4  -9   8        2.43        3.68      1.98 o
  -5  -8   8        7.74        5.95      2.74 o
  -4  -8   8        1.96        4.17      2.36 o
  -3  -8   8        7.40       10.32      2.52 o
  -2  -8   8      158.03      140.51      6.37 o
  -1  -8   8        0.34        0.20      0.87 o
   0  -8   8        2.32        1.66      0.85 o
   1  -8   8        0.01        3.21      1.49 o
   2  -8   8      100.88      102.90      5.57 o
   3  -8   8       32.81       37.06      3.94 o
   4  -8   8       45.86       37.57      4.39 o
   5  -8   8        0.60        0.02      2.07 o
  -5  -7   8        0.40        0.00      1.92 o
  -4  -7   8        1.75        3.30      2.09 o
  -3  -7   8       21.20       21.06      3.05 o
  -2  -7   8      666.75      706.15     11.85 o
  -1  -7   8        0.43        0.00      0.81 o
   0  -7   8      111.28      100.97      3.23 o
   1  -7   8        8.39       10.16      2.14 o
   2  -7   8       11.74       13.17      2.34 o
   3  -7   8      179.01      166.92      7.60 o
   4  -7   8       99.43       98.24      6.08 o
   5  -7   8        0.22        0.00      1.98 o
  -5  -6   8        0.89        2.16      2.27 o
  -4  -6   8        1.10        2.03      1.85 o
  -3  -6   8       29.16       16.65      2.70 o
  -2  -6   8        0.08        1.61      0.80 o
  -1  -6   8      227.01      248.40      5.50 o
   0  -6   8      327.14      286.79      5.79 o
   1  -6   8        0.57        0.00      1.02 o
   2  -6   8       10.02        7.80      2.05 o
   3  -6   8       66.00       68.92      4.68 o
   4  -6   8      139.87      143.21      7.17 o
   5  -6   8        0.59        2.74      2.03 o
  -6  -5   8        9.91       11.59      2.99 o
  -5  -5   8       62.94       68.18      5.30 o
  -4  -5   8       42.94       44.12      4.10 o
  -3  -5   8       57.76       69.02      3.22 o
  -2  -5   8       47.92       56.68      2.54 o
  -1  -5   8      234.51      207.59      4.80 o
   0  -5   8        6.77        8.68      2.83 o
   1  -5   8        0.68        0.07      1.00 o
   2  -5   8       63.72       53.61      3.79 o
   3  -5   8      164.06      152.46      6.77 o
   4  -5   8        0.47        0.00      1.60 o
   5  -5   8       24.90       18.76      3.39 o
  -6  -4   8        6.61        4.21      2.14 o
  -5  -4   8      154.01      144.55      7.51 o
  -4  -4   8       71.89       62.70      4.63 o
  -3  -4   8       72.29       65.99      3.01 o
  -2  -4   8      131.18      132.50      3.84 o
  -1  -4   8      188.21      164.46      4.12 o
   0  -4   8       15.69       17.40      1.29 o
   1  -4   8       69.04       62.99      3.81 o
   2  -4   8       13.47        9.09      1.89 o
   3  -4   8      116.34      104.62      5.46 o
   4  -4   8        4.55        0.85      1.45 o
   5  -4   8      110.77      122.42      6.71 o
  -6  -3   8        1.32        0.00      1.54 o
  -5  -3   8        4.91        4.95      2.12 o
  -4  -3   8        0.20        0.00      0.88 o
  -3  -3   8        0.03        0.82      0.83 o
  -2  -3   8      191.73      192.09      4.72 o
  -1  -3   8      159.29      157.17      3.94 o
   0  -3   8        1.38        5.33      0.85 o
   1  -3   8       91.78       84.52      4.35 o
   2  -3   8      155.57      141.81      5.90 o
   3  -3   8       83.24       79.37      4.52 o
   4  -3   8       14.81       16.82      2.81 o
   5  -3   8        9.51        6.19      2.27 o
  -6  -2   8        2.91        1.20      1.63 o
  -5  -2   8        0.08        0.00      1.43 o
  -4  -2   8       36.37       29.65      2.21 o
  -3  -2   8       53.88       53.05      2.57 o
  -2  -2   8      537.35      540.20      9.34 o
  -1  -2   8      167.71      182.98      4.29 o
   0  -2   8      103.62      119.39      3.07 o
   1  -2   8       46.35       45.61      3.19 o
   2  -2   8       46.74       42.31      3.28 o
   3  -2   8        9.48       13.12      2.18 o
   4  -2   8        2.95        3.90      1.78 o
   5  -2   8       26.24       26.85      3.41 o
  -6  -1   8        0.23        0.67      1.47 o
  -5  -1   8        6.18        3.54      1.58 o
  -4  -1   8        0.14        0.00      0.86 o
  -3  -1   8       64.82       53.64      3.29 o
  -2  -1   8      201.79      211.89      5.00 o
  -1  -1   8        0.28        0.16      0.40 o
   0  -1   8      250.36      275.83      5.14 o
   1  -1   8      297.06      257.56      8.13 o
   2  -1   8      547.95      533.98     13.53 o
   3  -1   8      213.78      207.65      7.53 o
   4  -1   8        3.73        2.78      1.19 o
   5  -1   8       10.74        7.62      1.75 o
  -6   0   8       25.70       25.34      3.59 o
  -5   0   8       29.69       22.71      3.07 o
  -4   0   8      145.13      137.75      4.50 o
  -3   0   8       30.48       25.79      2.06 o
  -2   0   8      361.28      367.54      7.12 o
  -1   0   8       53.89       65.54      1.76 o
   0   0   8      758.89      830.20     10.18 o
   1   0   8       84.02       97.85      3.32 o
   2   0   8        3.59        4.60      1.13 o
   3   0   8       52.43       53.73      6.25 o
   4   0   8       14.29       11.27      1.75 o
   5   0   8        0.55        0.58      1.58 o
  -6   1   8        2.24        0.74      1.60 o
  -5   1   8      159.49      192.32      8.04 o
  -4   1   8        4.80        1.76      1.65 o
  -3   1   8        3.43        9.46      1.39 o
  -2   1   8       47.37       32.85      1.94 o
  -1   1   8      189.96      180.98     13.84 o
   0   1   8      378.03      421.61      5.98 o
   1   1   8       51.93       56.74      2.54 o
   2   1   8        8.70        7.73      1.35 o
   3   1   8       30.37       33.04      2.36 o
   4   1   8       19.32       21.17      2.20 o
   5   1   8       18.24       24.73      4.28 o
  -6   2   8        5.15        4.81      2.52 o
  -5   2   8        2.07        0.67      1.04 o
  -4   2   8       59.31       64.83      6.95 o
  -3   2   8       54.84       54.87      3.74 o
  -2   2   8        5.54        6.07      1.25 o
  -1   2   8      253.80      288.39      4.82 o
   0   2   8        2.32        0.00      0.54 o
   1   2   8      153.32      186.42      4.84 o
   2   2   8       90.01       90.12      4.70 o
   3   2   8       90.38       86.72      8.95 o
   4   2   8       11.21       10.38      2.79 o
   5   2   8        0.22        0.00      1.58 o
  -6   3   8        1.01        3.72      2.27 o
  -5   3   8       51.11       51.54      4.46 o
  -4   3   8      706.69      707.78     17.40 o
  -3   3   8       21.67       16.08      1.65 o
  -2   3   8      360.98      345.47      6.99 o
  -1   3   8      116.99      119.34      2.69 o
   0   3   8       16.19       19.29      1.14 o
   1   3   8        1.24        0.12      0.47 o
   2   3   8      217.45      248.97      6.10 o
   3   3   8      135.14      130.78      7.26 o
   4   3   8       57.12       43.54      4.84 o
   5   3   8       28.34       19.59      3.94 o
  -6   4   8        2.89        6.19      2.72 o
  -5   4   8      110.80      118.41      6.44 o
  -4   4   8      100.72       85.54      5.04 o
  -3   4   8        4.53        1.67      1.09 o
  -2   4   8       78.19       82.27      3.35 o
  -1   4   8      259.84      229.07      4.17 o
   0   4   8      165.39      205.10      4.58 o
   1   4   8        0.81        0.97      0.77 o
   2   4   8       92.70       93.00      3.57 o
   3   4   8        5.20        4.88      1.92 o
   4   4   8        0.66        0.00      1.56 o
   5   4   8       23.05       29.66      4.92 o
  -6   5   8        0.00        1.67      2.07 o
  -5   5   8       26.20       30.44      3.72 o
  -4   5   8      290.66      258.90      9.14 o
  -3   5   8      268.63      259.30      8.67 o
  -2   5   8       24.50       25.67      1.90 o
  -1   5   8       23.15       27.09      1.67 o
   0   5   8        0.07        0.00      0.42 o
   1   5   8       39.16       55.86      1.99 o
   2   5   8        0.71        0.00      1.02 o
   3   5   8       22.37       24.15      3.74 o
   4   5   8       30.44       35.10      4.72 o
   5   5   8       11.32        5.66      2.74 o
  -6   6   8       21.41       28.61      4.03 o
  -5   6   8        0.41        0.00      1.83 o
  -4   6   8       13.68       14.06      2.47 o
  -3   6   8       77.03       94.48      5.06 o
  -2   6   8       67.77       47.86      3.39 o
  -1   6   8       12.09       15.51      1.27 o
   0   6   8        3.64        4.39      0.84 o
   1   6   8      221.09      230.34      5.63 o
   2   6   8       28.50       39.40      4.08 o
   3   6   8        0.32        0.38      1.72 o
   4   6   8        0.07        0.00      1.94 o
  -5   7   8       94.17       79.66      5.64 o
  -4   7   8        6.12        5.73      1.94 o
  -3   7   8      365.05      345.56     10.83 o
  -2   7   8       11.15       14.71      2.27 o
  -1   7   8      262.85      235.98      5.71 o
   0   7   8       31.27       23.12      1.52 o
   1   7   8        3.58        1.68      0.81 o
   2   7   8        1.55        1.56      1.63 o
   3   7   8        0.68        2.32      1.76 o
   4   7   8        4.72        3.92      2.43 o
  -5   8   8       10.78       15.29      3.23 o
  -4   8   8       21.96       21.30      3.07 o
  -3   8   8       41.75       34.34      3.48 o
  -2   8   8       98.56       90.22      4.92 o
  -1   8   8        3.62        5.59      1.60 o
   0   8   8      150.98      144.53      3.67 o
   1   8   8      137.79      147.98      4.64 o
   2   8   8        1.93        0.58      1.67 o
   3   8   8        0.66        1.11      1.92 o
   4   8   8        5.28        0.94      2.05 o
  -5   9   8        8.38        7.02      2.94 o
  -4   9   8        0.27        2.05      1.60 o
  -3   9   8       36.08       33.80      3.52 o
  -2   9   8      393.87      398.99     12.01 o
  -1   9   8        6.84        6.51      1.83 o
   0   9   8       33.32       39.12      5.63 o
   1   9   8       18.39       18.54      1.99 o
   2   9   8        7.00        7.62      2.63 o
   3   9   8        1.01        0.02      1.89 o
  -4  10   8        1.39        0.00      1.49 o
  -3  10   8        0.00        0.22      1.43 o
  -2  10   8        2.84        4.68      1.96 o
  -1  10   8       30.93       25.18      3.07 o
   0  10   8        6.44        7.88      1.64 o
   1  10   8       55.24       61.43      3.30 o
   2  10   8        3.70        0.45      2.09 o
   3  10   8       13.10       12.19      3.32 o
  -4  11   8        9.27        8.62      2.61 o
  -3  11   8        3.07        5.15      2.03 o
  -2  11   8        3.13        4.10      1.92 o
  -1  11   8       31.90       38.75      3.77 o
   0  11   8       51.01       41.89      3.88 o
   1  11   8        8.43        7.79      1.69 o
   2  11   8        1.23        4.01      2.52 o
  -3  12   8        4.81        7.91      2.50 o
  -2  12   8        3.72        0.85      1.47 o
  -1  12   8        5.96        3.36      1.76 o
   0  12   8       57.77       69.03      4.97 o
   1  12   8       12.71       11.27      2.07 o
  -1  13   8        1.38       10.92      2.54 o
  -1 -13   9       19.17       19.65      3.41 o
   1 -13   9        0.58        1.63      1.78 o
  -2 -12   9       21.16       24.44      3.72 o
  -1 -12   9        4.70        6.17      2.41 o
   1 -12   9       35.29       44.05      4.30 o
   2 -12   9       60.76       72.11      5.39 o
   3 -12   9        0.83        2.05      1.85 o
  -3 -11   9       41.94       30.01      4.19 o
  -2 -11   9        0.06        0.00      1.85 o
  -1 -11   9        3.30        1.89      1.78 o
   0 -11   9        4.08        2.62      1.66 o
   1 -11   9       14.76       11.52      2.63 o
   2 -11   9        2.19        0.11      1.52 o
   3 -11   9        8.15        2.36      1.78 o
  -4 -10   9       17.01       17.65      3.77 o
  -3 -10   9        4.35        3.88      2.36 o
  -2 -10   9       15.61       16.13      2.99 o
  -1 -10   9       36.80       31.71      3.34 o
   0 -10   9       47.15       37.21      5.26 o
   1 -10   9      120.34      131.45      6.55 o
   2 -10   9       18.18       23.17      3.39 o
   3 -10   9        7.33       12.50      2.81 o
   4 -10   9        3.14        0.00      1.56 o
  -4  -9   9        1.55        0.00      2.14 o
  -3  -9   9       32.93       38.75      4.12 o
  -2  -9   9      251.69      254.76      9.31 o
  -1  -9   9      131.95      121.61      4.09 o
   0  -9   9       13.99       15.17      1.66 o
   1  -9   9       60.05       64.57      4.48 o
   2  -9   9        2.32        1.87      1.45 o
   3  -9   9        1.98        0.00      1.34 o
   4  -9   9       11.47        9.22      2.63 o
  -4  -8   9        4.41        5.70      2.43 o
  -3  -8   9        0.33        0.00      1.34 o
  -2  -8   9        1.39        1.76      1.69 o
  -1  -8   9       82.27       69.38      3.02 o
   0  -8   9       37.79       35.15      2.60 o
   1  -8   9        7.78       10.61      2.41 o
   2  -8   9       10.12       15.73      2.76 o
   3  -8   9       10.85       10.83      2.70 o
   4  -8   9        2.27        1.54      1.92 o
  -5  -7   9        0.01        2.05      2.47 o
  -4  -7   9        0.74        0.85      1.92 o
  -3  -7   9        1.28        2.99      1.98 o
  -2  -7   9      650.09      611.54     40.21 o
  -1  -7   9        3.07        2.96      1.14 o
   0  -7   9       92.91       87.16      3.10 o
   1  -7   9      147.05      125.67      6.04 o
   2  -7   9        0.54        0.00      1.29 o
   3  -7   9       45.14       49.20      4.43 o
   4  -7   9       23.51       20.86      3.54 o
   5  -7   9        3.80        4.50      2.52 o
  -5  -6   9       76.81       79.91      6.15 o
  -4  -6   9       12.86        5.06      2.38 o
  -3  -6   9       77.97       69.79      4.72 o
  -2  -6   9        2.06        3.21      1.07 o
  -1  -6   9       51.52       47.11      2.38 o
   0  -6   9       26.40       29.04      1.84 o
   1  -6   9       20.87       23.17      2.90 o
   2  -6   9       15.39       23.35      2.92 o
   3  -6   9      126.18      124.23      6.51 o
   4  -6   9       48.02       44.34      4.48 o
   5  -6   9       24.55       21.86      3.79 o
  -5  -5   9        6.97        3.68      2.45 o
  -4  -5   9        0.01        0.00      1.38 o
  -3  -5   9      210.36      210.13      5.55 o
  -2  -5   9       71.69       67.81      5.24 o
  -1  -5   9     1136.42     1169.05     17.24 o
   0  -5   9      102.75      131.03      3.61 o
   1  -5   9       29.08       34.27      3.23 o
   2  -5   9      125.20      137.44      6.35 o
   3  -5   9        4.80        4.63      2.01 o
   4  -5   9        8.23        8.94      2.61 o
   5  -5   9       13.20       13.64      3.03 o
  -6  -4   9       16.51       19.05      3.70 o
  -5  -4   9       81.53      111.77      6.84 o
  -4  -4   9       24.58       16.83      4.00 o
  -3  -4   9        0.94        0.00      0.79 o
  -2  -4   9       84.85       87.23      3.22 o
  -1  -4   9       33.26       33.23      2.71 o
   0  -4   9      237.58      207.04      4.65 o
   1  -4   9       99.73       90.65      4.81 o
   2  -4   9       84.34       88.62      5.04 o
   3  -4   9       71.61       63.84      4.52 o
   4  -4   9       39.07       30.04      3.50 o
   5  -4   9       26.51       20.48      3.48 o
  -6  -3   9       18.80       28.34      4.12 o
  -5  -3   9       41.34       36.34      4.19 o
  -4  -3   9      148.62      153.71      6.57 o
  -3  -3   9      179.87      160.46      8.20 o
  -2  -3   9        9.91       10.76      1.36 o
  -1  -3   9      101.08       87.67      5.23 o
   0  -3   9       36.46       41.41      1.91 o
   1  -3   9        0.01        0.42      1.20 o
   2  -3   9      108.97       85.72      4.84 o
   3  -3   9       20.56       18.61      2.65 o
   4  -3   9       22.74       15.24      2.83 o
   5  -3   9        2.51        2.05      2.03 o
  -6  -2   9        0.18        1.29      1.74 o
  -5  -2   9        2.94        1.94      1.98 o
  -4  -2   9      253.40      231.81      9.34 o
  -3  -2   9       38.97       42.98      2.43 o
  -2  -2   9      109.57      108.52      3.50 o
  -1  -2   9      195.87      208.44      4.84 o
   0  -2   9        7.35        7.90      1.00 o
   1  -2   9       94.51      100.94      4.99 o
   2  -2   9        1.90        0.80      1.34 o
   3  -2   9       42.57       32.13      3.34 o
   4  -2   9       41.48       39.66      3.77 o
   5  -2   9        4.04        1.88      1.47 o
  -6  -1   9       13.49       15.13      3.23 o
  -5  -1   9        7.30        6.08      2.41 o
  -4  -1   9       19.76       15.48      2.81 o
  -3  -1   9       70.01       77.23      3.54 o
  -2  -1   9        6.66        2.68      1.29 o
  -1  -1   9       29.09       29.38      2.30 o
   0  -1   9       27.53       29.81      1.58 o
   1  -1   9       91.35       76.41      4.43 o
   2  -1   9       49.12       49.16      3.68 o
   3  -1   9       40.09       41.13      3.57 o
   4  -1   9        7.94        7.01      3.43 o
   5  -1   9        1.70        0.25      1.29 o
  -6   0   9        1.59        0.36      1.36 o
  -5   0   9        0.02        0.00      1.60 o
  -4   0   9        8.92       10.04      1.68 o
  -3   0   9       10.59       10.94      1.56 o
  -2   0   9      392.85      346.26      7.06 o
  -1   0   9      513.63      521.33     14.22 o
   0   0   9       94.42      103.12      2.43 o
   1   0   9      141.11      140.58      4.27 o
   2   0   9      245.47      225.86      5.98 o
   3   0   9      193.82      187.69      5.61 o
   4   0   9       17.91       17.93      2.17 o
   5   0   9       25.87       25.87      4.35 o
  -6   1   9       11.99       10.07      2.63 o
  -5   1   9       13.63       18.94      3.30 o
  -4   1   9        0.00        0.45      0.89 o
  -3   1   9      179.62      165.77      4.84 o
  -2   1   9      163.37      150.99      3.43 o
  -1   1   9       32.95       37.66      3.03 o
   0   1   9       38.01       38.31      2.16 o
   1   1   9       75.54       92.06      3.39 o
   2   1   9       76.85       70.68      3.20 o
   3   1   9       67.90       76.73      3.53 o
   4   1   9       67.48       65.44      5.55 o
   5   1   9        0.00        1.18      1.80 o
  -6   2   9        2.90        3.45      2.43 o
  -5   2   9       54.82       55.93      4.66 o
  -4   2   9        0.94        3.68      1.63 o
  -3   2   9       12.98       21.63      1.90 o
  -2   2   9       60.19       58.32      3.21 o
  -1   2   9       70.51       74.80      4.26 o
   0   2   9        0.22        0.12      0.50 o
   1   2   9       17.79       16.47      1.68 o
   2   2   9       15.67       19.67      1.97 o
   3   2   9       23.19       22.29      2.19 o
   4   2   9        8.39        7.02      2.50 o
   5   2   9        0.59        0.00      1.78 o
  -6   3   9        5.18        5.12      2.61 o
  -5   3   9       17.68       12.23      2.52 o
  -4   3   9        0.07        0.00      0.98 o
  -3   3   9      185.84      176.46      5.06 o
  -2   3   9       52.75       44.16      4.77 o
  -1   3   9        7.99       10.88      1.26 o
   0   3   9      136.58      127.30      2.94 o
   1   3   9       49.92       48.61      2.49 o
   2   3   9        5.95        5.06      1.31 o
   3   3   9        8.91        9.89      2.45 o
   4   3   9        0.03        0.00      1.40 o
   5   3   9        0.11        0.96      1.83 o
  -6   4   9        0.16        1.52      2.38 o
  -5   4   9        0.01        1.34      1.47 o
  -4   4   9      350.36      328.74     10.81 o
  -3   4   9      117.03      120.43      4.17 o
  -2   4   9        1.63        0.72      0.80 o
  -1   4   9        8.79        8.28      1.40 o
   0   4   9      202.26      175.73      3.64 o
   1   4   9       52.75       65.86      2.99 o
   2   4   9       48.20       63.99      3.14 o
   3   4   9        6.46        9.69      2.65 o
   4   4   9        2.06        1.69      2.16 o
   5   4   9        6.67        0.00      1.94 o
  -6   5   9       12.05        6.84      2.81 o
  -5   5   9       51.67       50.92      4.50 o
  -4   5   9        9.63        5.64      1.87 o
  -3   5   9      132.51      136.10      6.19 o
  -2   5   9        1.60        0.24      0.91 o
  -1   5   9      219.88      218.86      5.31 o
   0   5   9       14.68       13.98      1.39 o
   1   5   9        2.17        4.03      1.79 o
   2   5   9        0.59        3.14      1.78 o
   3   5   9        0.49        2.83      1.87 o
   4   5   9       25.35       22.53      4.14 o
  -5   6   9       58.56       61.50      4.77 o
  -4   6   9       31.33       37.72      3.77 o
  -3   6   9      327.92      325.95     10.38 o
  -2   6   9       19.03       13.53      1.66 o
  -1   6   9      175.54      194.08      5.97 o
   0   6   9        3.32        0.14      0.55 o
   1   6   9       48.62       62.64      3.00 o
   2   6   9       18.76       10.81      2.61 o
   3   6   9        0.79        0.00      1.43 o
   4   6   9       24.23       23.40      4.37 o
  -5   7   9        0.05        0.00      1.11 o
  -4   7   9       17.73       19.61      2.99 o
  -3   7   9       52.13       53.92      4.12 o
  -2   7   9      201.77      211.33      7.82 o
  -1   7   9       39.54       42.85      2.40 o
   0   7   9       13.97       19.13      2.11 o
   1   7   9       11.23        6.17      2.07 o
   2   7   9        5.23        4.88      2.07 o
   3   7   9        4.58        7.78      2.61 o
   4   7   9        0.73        0.00      1.87 o
  -5   8   9        1.19        0.00      1.52 o
  -4   8   9        0.06        0.00      0.98 o
  -3   8   9       39.34       43.43      3.94 o
  -2   8   9      262.86      270.44      9.25 o
  -1   8   9       33.27       36.10      3.19 o
   0   8   9        0.62        1.22      0.82 o
   1   8   9        0.48        3.28      1.85 o
   2   8   9        8.18       15.46      3.25 o
   3   8   9        1.96        1.98      1.96 o
  -4   9   9        1.27        0.00      1.45 o
  -3   9   9        6.18        6.60      1.92 o
  -2   9   9      153.93      161.13      7.11 o
  -1   9   9        7.76       10.00      2.21 o
   0   9   9       70.59       65.36      3.23 o
   1   9   9       52.81       41.94      4.57 o
   2   9   9       40.82       35.03      4.57 o
   3   9   9        1.42        0.00      1.78 o
  -4  10   9        0.15        0.33      1.52 o
  -3  10   9       13.44       10.63      2.50 o
  -2  10   9       65.41       64.91      4.59 o
  -1  10   9       17.22       14.51      2.70 o
   0  10   9        2.06        1.39      1.47 o
   1  10   9       25.96       27.92      4.14 o
   2  10   9       13.87        9.02      2.99 o
  -3  11   9        0.36        1.07      1.54 o
  -2  11   9        3.75        5.06      2.07 o
  -1  11   9      171.41      185.10      8.02 o
   0  11   9        9.10        7.98      2.27 o
   1  11   9        8.79        4.79      2.70 o
  -2  12   9        2.49        0.07      1.72 o
  -1  12   9       15.43       11.83      2.63 o
   0  12   9        2.93        5.77      2.12 o
  -2 -12  10        2.41        0.00      2.32 o
  -1 -12  10        0.26        0.00      2.03 o
   1 -12  10        0.00        0.31      1.54 o
   2 -12  10        4.56        6.04      2.36 o
  -2 -11  10       26.10       32.84      3.99 o
  -1 -11  10        3.20        7.55      2.43 o
   0 -11  10        1.78        2.12      1.65 o
   1 -11  10       12.86       13.70      2.79 o
   2 -11  10        8.62        8.89      2.63 o
   3 -11  10        0.80        0.00      1.47 o
  -3 -10  10       51.76       50.22      4.77 o
  -2 -10  10        3.99        3.39      2.18 o
  -1 -10  10        3.51        3.52      1.94 o
   0 -10  10       19.20       23.71      3.21 o
   1 -10  10       13.96        8.02      2.25 o
   2 -10  10       13.92       17.45      3.05 o
   3 -10  10       33.25       34.38      4.35 o
  -4  -9  10        0.57        1.76      2.25 o
  -3  -9  10       80.55       80.97      5.73 o
  -2  -9  10      128.14      127.41      6.53 o
  -1  -9  10       13.31       13.79      2.58 o
   0  -9  10       12.75       12.19      2.54 o
   1  -9  10       42.92       49.16      4.28 o
   2  -9  10        3.42        5.73      1.98 o
   3  -9  10        9.09        3.92      2.03 o
   4  -9  10        0.36        3.45      2.52 o
  -4  -8  10       15.38       19.56      3.57 o
  -3  -8  10       32.46       32.51      3.90 o
  -2  -8  10       61.71       63.57      3.12 o
  -1  -8  10      180.49      167.86      4.84 o
   0  -8  10      231.00      221.27      8.49 o
   1  -8  10       26.57       22.73      3.03 o
   2  -8  10       88.34       77.77      5.19 o
   3  -8  10       46.15       47.89      4.61 o
   4  -8  10       11.26       10.81      3.01 o
  -4  -7  10       35.29       46.95      4.84 o
  -3  -7  10        0.24        0.18      1.72 o
  -2  -7  10       34.64       32.37      2.39 o
  -1  -7  10       60.82       52.13      2.66 o
   0  -7  10       38.80       48.15      3.85 o
   1  -7  10        0.67        2.47      1.40 o
   2  -7  10        1.39        0.67      1.45 o
   3  -7  10        6.33        1.98      1.98 o
   4  -7  10        1.44        3.59      2.32 o
  -5  -6  10       65.13       67.90      5.79 o
  -4  -6  10        2.96        2.41      1.98 o
  -3  -6  10        1.15        0.00      0.95 o
  -2  -6  10      148.42      143.38      4.45 o
  -1  -6  10       25.49       20.67      1.85 o
   0  -6  10       12.71       10.54      2.18 o
   1  -6  10      239.90      229.89      8.62 o
   2  -6  10        0.03        1.00      1.31 o
   3  -6  10       24.67       16.33      3.01 o
   4  -6  10        0.48        1.00      1.94 o
  -5  -5  10       29.63       25.51      4.08 o
  -4  -5  10       11.79       10.56      2.65 o
  -3  -5  10       18.86       21.08      2.14 o
  -2  -5  10        0.30        0.68      0.95 o
  -1  -5  10      220.87      203.68     10.02 o
   0  -5  10       43.66       65.11      4.37 o
   1  -5  10        3.25        0.16      1.29 o
   2  -5  10      166.15      160.90      7.29 o
   3  -5  10       13.93       17.05      2.99 o
   4  -5  10       20.77       19.14      3.39 o
   5  -5  10       25.69       22.44      3.79 o
  -5  -4  10        0.09        1.65      2.03 o
  -4  -4  10       12.14       11.01      2.23 o
  -3  -4  10        2.67        1.32      2.33 o
  -2  -4  10        0.79        0.79      0.96 o
  -1  -4  10       36.32       29.68      2.01 o
   0  -4  10        0.66        0.00      1.25 o
   1  -4  10       33.09       36.94      3.39 o
   2  -4  10       87.68       92.03      5.37 o
   3  -4  10       11.26        8.98      2.45 o
   4  -4  10       48.87       49.00      4.52 o
   5  -4  10        2.88        0.00      1.85 o
  -5  -3  10        5.81        0.62      2.09 o
  -4  -3  10       58.65       56.49      3.09 o
  -3  -3  10       61.77       53.54      2.81 o
  -2  -3  10       23.96       27.11      2.02 o
  -1  -3  10        0.36        0.00      0.72 o
   0  -3  10     1282.05     1241.52     26.96 o
   1  -3  10       78.71       74.67      4.57 o
   2  -3  10       38.28       33.22      3.50 o
   3  -3  10       27.24       24.44      3.25 o
   4  -3  10       25.99       32.11      3.77 o
   5  -3  10       13.00       19.41      3.43 o
  -6  -2  10        3.49        2.65      2.52 o
  -5  -2  10        3.21        3.14      2.12 o
  -4  -2  10      392.91      391.17      8.71 o
  -3  -2  10       54.79       54.71      2.86 o
  -2  -2  10        0.71        1.01      0.96 o
  -1  -2  10      210.68      247.93      5.60 o
   0  -2  10        3.30        6.80      1.96 o
   1  -2  10       51.71       49.60      3.77 o
   2  -2  10      128.24      132.67      6.31 o
   3  -2  10      114.34       95.88      5.39 o
   4  -2  10       41.38       40.33      4.03 o
   5  -2  10        0.05        1.10      1.68 o
  -6  -1  10        0.24        0.00      2.01 o
  -5  -1  10       28.88       24.93      3.65 o
  -4  -1  10      255.58      226.50      6.23 o
  -3  -1  10       68.41       64.18      3.00 o
  -2  -1  10       17.46       20.84      1.87 o
  -1  -1  10        8.03        5.64      1.39 o
   0  -1  10       66.82       63.03      2.73 o
   1  -1  10       29.28       23.64      2.85 o
   2  -1  10        7.48        7.67      2.07 o
   3  -1  10       21.84       14.68      2.24 o
   4  -1  10        1.23        2.30      1.44 o
   5  -1  10       19.27       17.98      3.83 o
  -6   0  10        6.74        9.51      3.16 o
  -5   0  10        9.21        5.84      2.34 o
  -4   0  10        0.83        1.67      1.23 o
  -3   0  10      109.00      103.54      3.84 o
  -2   0  10       95.46      101.97      3.54 o
  -1   0  10      189.21      171.93      7.92 o
   0   0  10       20.91       20.36      1.73 o
   1   0  10        9.88       11.30      1.58 o
   2   0  10      103.52       92.58      3.86 o
   3   0  10        6.26       10.83      1.81 o
   4   0  10        0.10        0.00      1.08 o
   5   0  10        8.72        6.26      2.70 o
  -6   1  10        1.47        0.00      1.83 o
  -5   1  10       22.24       31.84      3.99 o
  -4   1  10       46.94       46.34      2.94 o
  -3   1  10      167.09      148.22      4.71 o
  -2   1  10       94.41      109.93      3.70 o
  -1   1  10      115.03      116.85      3.70 o
   0   1  10        2.76        3.16      1.72 o
   1   1  10        2.23        0.30      0.86 o
   2   1  10      121.53      127.86      4.51 o
   3   1  10       48.75       45.72      3.03 o
   4   1  10        0.77        0.47      1.58 o
   5   1  10        8.25        9.07      3.01 o
  -6   2  10        8.00       11.79      2.87 o
  -5   2  10        0.81        3.94      1.85 o
  -4   2  10       36.27       34.42      3.96 o
  -3   2  10        7.29        5.13      2.14 o
  -2   2  10      419.06      399.38      8.05 o
  -1   2  10       28.36       17.91      4.47 o
   0   2  10       61.63       70.32      2.95 o
   1   2  10       22.64       26.45      6.05 o
   2   2  10      126.59      126.49      4.51 o
   3   2  10      161.88      159.14      5.35 o
   4   2  10        0.03        0.00      1.58 o
   5   2  10        4.79        0.98      2.01 o
  -6   3  10        4.62        7.44      2.47 o
  -5   3  10        0.17        0.00      1.20 o
  -4   3  10      101.92       94.41      5.44 o
  -3   3  10        3.40        3.28      1.15 o
  -2   3  10        0.33        0.00      0.81 o
  -1   3  10       19.33       14.82      2.47 o
   0   3  10      194.87      231.21      5.80 o
   1   3  10      127.11      151.37      5.56 o
   2   3  10        1.07        1.17      1.06 o
   3   3  10        4.60        3.92      1.98 o
   4   3  10       37.14       44.07      5.30 o
  -5   4  10       22.46       19.79      3.23 o
  -4   4  10        4.21        5.01      1.74 o
  -3   4  10      283.71      277.21      6.90 o
  -2   4  10      211.07      213.71      6.24 o
  -1   4  10        8.20        9.17      1.32 o
   0   4  10        1.24        1.33      0.69 o
   1   4  10        9.13       12.21      1.67 o
   2   4  10        5.91       10.68      1.62 o
   3   4  10       11.80       11.05      2.83 o
   4   4  10       16.97       10.92      2.96 o
  -5   5  10        1.77        0.00      1.20 o
  -4   5  10        7.20       10.45      2.34 o
  -3   5  10       15.91       17.61      2.02 o
  -2   5  10      196.40      187.24      5.28 o
  -1   5  10       13.29        7.97      1.93 o
   0   5  10       60.58       65.17      5.96 o
   1   5  10        6.57        5.55      1.59 o
   2   5  10       51.74       73.55      5.48 o
   3   5  10        0.25        0.00      1.47 o
   4   5  10        4.31        1.98      2.30 o
  -5   6  10        5.48        2.81      1.78 o
  -4   6  10       30.86       37.43      3.77 o
  -3   6  10      280.73      268.97      9.38 o
  -2   6  10       62.64       63.55      3.10 o
  -1   6  10        0.06        0.00      1.34 o
   0   6  10       12.73        8.95      1.13 o
   1   6  10       40.05       30.91      5.15 o
   2   6  10        2.28        2.79      1.92 o
   3   6  10        4.40        2.99      2.34 o
   4   6  10        0.25        2.76      2.01 o
  -5   7  10       23.51       22.44      3.54 o
  -4   7  10        3.84        3.10      1.67 o
  -3   7  10       22.37       27.59      3.28 o
  -2   7  10       36.73       43.09      3.72 o
  -1   7  10        8.86        9.21      1.51 o
   0   7  10        0.08        0.00      0.59 o
   1   7  10       40.56       46.79      4.57 o
   2   7  10        0.95        0.00      1.49 o
   3   7  10        8.01        5.28      2.43 o
  -4   8  10       80.40       87.24      5.64 o
  -3   8  10       38.34       42.85      3.99 o
  -2   8  10      283.58      274.72      9.56 o
  -1   8  10       27.99       26.35      2.19 o
   0   8  10       32.93       40.26      2.29 o
   1   8  10        2.36        0.80      1.76 o
   2   8  10       31.11       20.90      3.79 o
   3   8  10        0.01        0.00      1.94 o
  -4   9  10        5.09        3.16      1.76 o
  -3   9  10       14.24       19.21      3.07 o
  -2   9  10        4.36        2.45      1.69 o
  -1   9  10       77.77       91.60      5.21 o
   0   9  10       13.76       14.33      1.86 o
   1   9  10       11.99        7.93      2.67 o
   2   9  10       30.57       28.83      4.43 o
  -3  10  10        1.86        1.09      1.58 o
  -2  10  10       69.75       80.66      5.26 o
  -1  10  10       60.09       54.46      4.30 o
   0  10  10        0.02        0.98      1.53 o
   1  10  10        6.21        6.26      2.81 o
  -2  11  10        9.36       11.72      2.58 o
  -1  11  10       15.96       11.90      2.74 o
   0  11  10       13.41       12.02      2.09 o
   1 -12  11        0.24        0.00      1.58 o
  -2 -11  11        3.40        1.80      2.18 o
   0 -11  11        3.41        4.84      2.07 o
   1 -11  11        7.53        5.97      2.45 o
   2 -11  11        0.67        2.74      2.01 o
  -3 -10  11        9.84        5.24      2.65 o
  -2 -10  11        0.22        1.16      1.94 o
   0 -10  11       18.22       28.92      3.57 o
   1 -10  11        9.14        9.31      2.43 o
   2 -10  11        0.26        1.18      1.74 o
   3 -10  11        2.72        7.04      2.41 o
  -3  -9  11        4.82        3.36      2.43 o
  -2  -9  11       14.30       17.09      3.03 o
  -1  -9  11        1.10        1.96      1.54 o
   0  -9  11        2.67        6.57      2.12 o
   1  -9  11        0.15        1.74      1.60 o
   2  -9  11       34.89       38.42      4.30 o
   3  -9  11       23.06       26.72      3.90 o
  -4  -8  11        4.05        9.45      3.10 o
  -3  -8  11        2.14        5.50      2.43 o
  -2  -8  11       59.41       55.82      4.71 o
  -1  -8  11        0.86        0.82      1.34 o
   0  -8  11       17.96       16.89      2.83 o
   1  -8  11       50.94       52.19      4.50 o
   2  -8  11       19.39       14.35      2.81 o
   3  -8  11        8.41        8.56      2.41 o
  -4  -7  11        0.10        0.18      2.01 o
  -3  -7  11        5.86        5.26      2.32 o
  -2  -7  11       33.40       33.86      2.46 o
  -1  -7  11       77.20       62.66      3.01 o
   0  -7  11      204.78      193.28      8.11 o
   1  -7  11      117.04      103.97      5.86 o
   2  -7  11       68.31       64.60      4.79 o
   3  -7  11       21.22       20.05      3.48 o
   4  -7  11        0.47        0.00      1.74 o
  -4  -6  11        6.16        3.45      2.47 o
  -3  -6  11       14.94       17.80      4.47 o
  -2  -6  11      128.82      147.19      4.69 o
  -1  -6  11      496.44      476.90     13.70 o
   0  -6  11      183.62      200.45      8.22 o
   1  -6  11      203.86      221.09      8.76 o
   2  -6  11        4.18        5.59      1.98 o
   3  -6  11       39.24       43.14      4.52 o
   4  -6  11        0.94        0.36      2.01 o
  -5  -5  11       29.93       23.57      4.01 o
  -4  -5  11        0.20        0.00      1.47 o
  -3  -5  11       56.31       54.43      3.01 o
  -2  -5  11       71.65       75.00      3.28 o
  -1  -5  11      415.63      382.92      7.83 o
   0  -5  11       44.14       48.13      3.85 o
   1  -5  11       60.13       44.32      4.03 o
   2  -5  11       11.07        5.41      2.27 o
   3  -5  11       18.97       21.81      3.43 o
   4  -5  11        0.85        0.00      1.96 o
  -5  -4  11        0.28        0.00      2.05 o
  -4  -4  11       48.28       39.23      2.78 o
  -3  -4  11        2.41        4.02      1.28 o
  -2  -4  11      213.71      217.99      5.69 o
  -1  -4  11      461.46      469.05      8.85 o
   0  -4  11       10.28       11.65      2.36 o
   1  -4  11       40.12       55.77      4.30 o
   2  -4  11      110.18       96.91      5.66 o
   3  -4  11       38.88       38.73      4.12 o
   4  -4  11       71.22       66.45      5.17 o
  -5  -3  11        1.54        1.00      2.07 o
  -4  -3  11      109.31      100.74      4.21 o
  -3  -3  11      208.62      224.24      6.04 o
  -2  -3  11        1.05        0.00      0.85 o
  -1  -3  11       77.76       94.87      3.40 o
   0  -3  11      131.81      110.17      5.77 o
   1  -3  11       11.02        9.85      2.54 o
   2  -3  11      104.31      102.68      5.86 o
   3  -3  11      101.29       98.11      5.79 o
   4  -3  11       40.41       51.81      4.77 o
  -5  -2  11       12.27       15.15      3.30 o
  -4  -2  11       37.50       39.97      2.81 o
  -3  -2  11       95.20       93.72      6.24 o
  -2  -2  11      222.56      214.88      5.58 o
  -1  -2  11        0.02        0.84      1.52 o
   0  -2  11      414.15      446.45     12.97 o
   1  -2  11        0.47        0.33      1.43 o
   2  -2  11        0.81        0.53      1.65 o
   3  -2  11        2.88        3.41      1.98 o
   4  -2  11        6.09        4.28      1.59 o
  -5  -1  11       47.09       42.07      4.59 o
  -4  -1  11        0.02        0.78      2.11 o
  -3  -1  11       35.58       25.32      2.26 o
  -2  -1  11        9.59       10.12      1.56 o
  -1  -1  11        7.72        6.09      1.17 o
   0  -1  11       41.06       44.05      3.88 o
   1  -1  11      134.90      136.73      6.55 o
   2  -1  11        3.35        4.57      1.39 o
   3  -1  11       10.80        9.30      2.31 o
   4  -1  11        7.23        3.88      1.58 o
  -5   0  11        0.26        0.00      1.98 o
  -4   0  11       11.71       12.51      2.36 o
  -3   0  11     1008.09      946.31     15.69 o
  -2   0  11      168.70      171.07      4.90 o
  -1   0  11       31.32       30.08      1.98 o
   0   0  11       66.50       58.54      4.39 o
   1   0  11       58.27       59.90      4.50 o
   2   0  11       29.36       31.82      2.54 o
   3   0  11       24.44       21.80      2.38 o
   4   0  11        3.94        0.81      1.34 o
  -5   1  11       10.31       13.41      3.16 o
  -4   1  11        1.58        2.64      1.21 o
  -3   1  11      260.51      265.72      6.70 o
  -2   1  11       22.64       28.08      2.10 o
  -1   1  11      175.12      184.73      5.75 o
   0   1  11        5.42        5.24      1.87 o
   1   1  11       42.14       46.70      3.99 o
   2   1  11       45.79       50.49      2.98 o
   3   1  11       31.88       29.36      2.63 o
   4   1  11        7.18        7.51      2.67 o
  -5   2  11       11.86       18.92      3.12 o
  -4   2  11       22.64       22.88      2.29 o
  -3   2  11        0.13        0.00      0.86 o
  -2   2  11      199.96      185.03      5.17 o
  -1   2  11        0.33        1.15      0.93 o
   0   2  11        0.36        1.45      1.60 o
   1   2  11        2.30        1.86      1.12 o
   2   2  11        4.65        3.30      1.26 o
   3   2  11        2.49        0.63      1.21 o
   4   2  11        1.57        1.45      1.76 o
  -5   3  11       12.96       17.05      3.14 o
  -4   3  11        0.32        2.18      1.63 o
  -3   3  11       88.30       89.57      3.79 o
  -2   3  11       50.65       55.43      4.57 o
  -1   3  11       27.70       26.87      1.96 o
   0   3  11       32.69       30.73      3.39 o
   1   3  11       20.75       22.21      2.15 o
   2   3  11       12.30       10.76      1.81 o
   3   3  11        1.23        0.69      1.63 o
   4   3  11        4.94        3.99      2.76 o
  -5   4  11       15.58       17.67      3.16 o
  -4   4  11        6.85        7.87      2.09 o
  -3   4  11        0.66        0.20      0.94 o
  -2   4  11       19.39       19.77      1.99 o
  -1   4  11        5.07        2.08      1.24 o
   0   4  11       36.09       27.96      3.32 o
   1   4  11       11.84       11.11      1.92 o
   2   4  11        2.87        2.36      1.22 o
   3   4  11        2.98        6.66      2.56 o
   4   4  11       16.75       15.60      3.77 o
  -5   5  11        6.86        6.02      2.12 o
  -4   5  11       17.38       21.79      3.14 o
  -3   5  11        0.00        0.53      1.00 o
  -2   5  11       80.77       92.59      3.77 o
  -1   5  11       14.68       15.49      1.71 o
   0   5  11        0.89        1.34      1.60 o
   1   5  11      123.42      141.28      4.89 o
   2   5  11        0.11        0.04      1.56 o
   3   5  11        0.30        0.49      1.89 o
  -5   6  11        7.68        5.06      2.18 o
  -4   6  11       71.32       58.29      4.57 o
  -3   6  11       30.72       23.75      3.12 o
  -2   6  11       10.08        7.83      1.85 o
  -1   6  11       54.65       60.86      3.90 o
   0   6  11        9.20       14.33      2.74 o
   1   6  11        4.34        3.74      1.58 o
   2   6  11        1.10        1.09      1.52 o
   3   6  11        1.44        0.51      1.83 o
  -4   7  11       27.36       26.25      3.57 o
  -3   7  11       70.16       67.25      4.72 o
  -2   7  11        0.46        0.00      1.93 o
  -1   7  11       14.43        8.57      1.76 o
   0   7  11        1.96        3.34      2.09 o
   1   7  11        6.10        5.08      2.47 o
   2   7  11        0.68        1.96      1.89 o
   3   7  11        5.53        8.04      2.79 o
  -4   8  11        5.56        3.92      1.92 o
  -3   8  11        6.62        4.97      1.98 o
  -2   8  11       93.97       90.76      5.33 o
  -1   8  11        1.38        2.46      1.24 o
   1   8  11        0.20        3.16      1.98 o
   2   8  11        9.52        6.15      2.72 o
  -3   9  11        4.81        5.57      2.14 o
  -2   9  11        1.98        0.00      1.40 o
  -1   9  11        8.52       10.43      2.23 o
   1   9  11        6.07        6.51      2.47 o
  -3  10  11        1.65        1.47      1.85 o
  -2  10  11       12.23       11.90      2.67 o
  -1  10  11      114.27      111.61      6.15 o
   1  10  11        4.16        0.91      2.36 o
   0 -11  12       36.87       29.46      3.99 o
   1 -11  12        1.75        0.00      1.67 o
  -2 -10  12       12.38       17.69      3.30 o
  -1 -10  12        0.00        1.54      1.65 o
   0 -10  12       45.85       67.76      5.24 o
   1 -10  12        2.72        3.61      2.03 o
   2 -10  12        0.79        4.14      2.09 o
  -3  -9  12        0.37        0.00      2.18 o
  -2  -9  12        0.17        2.47      2.14 o
  -1  -9  12       16.04       18.34      3.01 o
   0  -9  12       48.81       64.98      4.92 o
   1  -9  12        8.57        4.84      2.25 o
   2  -9  12        5.33        1.65      1.94 o
  -3  -8  12        5.58        8.40      2.85 o
  -2  -8  12       52.78       53.34      7.01 o
  -1  -8  12        1.87        0.00      1.40 o
   0  -8  12        0.00        0.27      1.45 o
   1  -8  12       22.37       20.54      3.32 o
   2  -8  12        5.33        8.33      2.58 o
   3  -8  12        0.31        0.00      1.40 o
  -4  -7  12        0.26        0.00      2.01 o
  -3  -7  12       20.40       21.75      3.54 o
  -2  -7  12        1.74        0.25      1.10 o
  -1  -7  12       27.27       31.08      3.57 o
   0  -7  12       37.78       46.48      4.30 o
   1  -7  12        5.71        2.14      1.58 o
   2  -7  12        2.27        4.37      1.92 o
   3  -7  12       54.34       44.92      4.97 o
  -4  -6  12        6.38        9.43      2.79 o
  -3  -6  12        5.58        8.17      1.65 o
  -2  -6  12        0.69        1.78      1.03 o
  -1  -6  12      108.54      106.69      6.04 o
   0  -6  12        1.50        2.18      1.47 o
   1  -6  12       10.52        9.49      2.43 o
   2  -6  12       40.62       36.72      4.08 o
   3  -6  12        0.05        0.98      1.94 o
  -4  -5  12       15.62       20.41      3.57 o
  -3  -5  12        0.01        0.02      1.07 o
  -2  -5  12        0.38        1.56      1.03 o
  -1  -5  12       12.37        7.84      2.09 o
   0  -5  12      232.74      188.80      8.11 o
   1  -5  12       77.48       70.10      5.04 o
   2  -5  12       61.59       64.42      4.97 o
   3  -5  12       72.55       64.24      5.12 o
   4  -5  12        4.20        0.04      1.85 o
  -4  -4  12       21.20       24.73      2.46 o
  -3  -4  12       17.61       12.06      2.44 o
  -2  -4  12        5.88        4.89      1.35 o
  -1  -4  12      149.98      158.90      7.31 o
   0  -4  12       34.67       36.41      3.79 o
   1  -4  12       16.36       19.79      3.19 o
   2  -4  12       50.40       38.44      4.23 o
   3  -4  12       46.15       44.30      4.55 o
   4  -4  12        0.03        0.04      1.98 o
  -5  -3  12       18.65       22.93      3.99 o
  -4  -3  12       99.57       86.70      4.03 o
  -3  -3  12       53.71       59.43      3.21 o
  -2  -3  12       36.62       43.10      2.89 o
  -1  -3  12       34.45       40.00      3.99 o
   0  -3  12      189.44      186.44      7.93 o
   1  -3  12        0.04        0.00      1.29 o
   2  -3  12      119.70      122.35      6.75 o
   3  -3  12       26.55       31.69      3.85 o
   4  -3  12        5.05        6.89      2.63 o
  -5  -2  12        0.27        0.19      1.23 o
  -4  -2  12        4.57        7.08      1.72 o
  -3  -2  12        3.15        4.34      1.85 o
  -2  -2  12       17.83       27.08      2.20 o
  -1  -2  12        0.76        0.00      1.18 o
   0  -2  12      143.86      126.30      6.60 o
   1  -2  12       22.79       25.27      3.41 o
   2  -2  12        0.08        0.00      1.78 o
   3  -2  12       73.53       65.59      3.71 o
   4  -2  12        1.90        0.23      1.32 o
  -5  -1  12        9.24       15.04      3.48 o
  -4  -1  12       12.63       11.19      2.16 o
  -3  -1  12      229.93      209.09      6.01 o
  -2  -1  12        2.22        1.92      1.02 o
  -1  -1  12        0.58        0.00      1.23 o
   0  -1  12       31.28       25.45      3.41 o
   1  -1  12      268.73      278.58     10.16 o
   2  -1  12        8.95       15.25      2.18 o
   3  -1  12       26.48       30.16      2.78 o
   4  -1  12       12.58        9.89      2.52 o
  -5   0  12        0.70        3.94      2.32 o
  -4   0  12       46.63       48.18      3.20 o
  -3   0  12      281.95      273.44      6.98 o
  -2   0  12       67.69       65.84      4.46 o
  -1   0  12       12.48       12.75      2.63 o
   0   0  12        2.24        1.27      1.80 o
   1   0  12      195.60      137.35      6.73 o
   2   0  12        0.91        0.64      1.09 o
   3   0  12        1.21        2.53      1.46 o
   4   0  12        1.38        1.79      1.68 o
  -5   1  12        5.93        8.71      2.36 o
  -4   1  12       69.21       74.02      3.68 o
  -3   1  12       21.51       16.89      1.95 o
  -2   1  12        0.13        0.16      1.41 o
  -1   1  12        2.89        7.24      2.34 o
   0   1  12       31.40       35.63      3.83 o
   1   1  12       64.87       73.55      5.10 o
   2   1  12       16.32        9.46      1.79 o
   3   1  12        0.96        0.34      1.24 o
   4   1  12        2.20        6.33      2.92 o
  -5   2  12       10.63       15.95      3.01 o
  -4   2  12       31.37       27.64      2.52 o
  -3   2  12       36.80       32.79      2.51 o
  -2   2  12      234.52      231.97      6.13 o
  -1   2  12       72.35       75.11      5.08 o
   0   2  12       47.73       42.11      3.99 o
   1   2  12       13.86        6.85      4.01 o
   2   2  12       80.76       92.68      4.15 o
   3   2  12       10.72       11.75      2.08 o
   4   2  12        2.80        0.69      1.78 o
  -5   3  12        4.59        5.57      2.09 o
  -4   3  12        7.78        6.70      2.12 o
  -3   3  12       42.36       34.14      5.78 o
  -2   3  12      256.17      260.15      6.61 o
  -1   3  12      167.13      176.43      7.95 o
   0   3  12       82.96       86.57      5.44 o
   1   3  12        2.12        3.52      1.43 o
   2   3  12        3.24        7.43      1.73 o
   3   3  12       41.54       42.45      4.95 o
  -5   4  12       24.03       42.07      4.46 o
  -4   4  12       14.11       21.90      3.28 o
  -3   4  12        1.05        1.79      1.15 o
  -2   4  12        0.14        0.90      0.96 o
  -1   4  12        0.17        0.67      1.76 o
   0   4  12       10.27        2.81      1.78 o
   1   4  12        0.00        0.51      1.66 o
   2   4  12        2.27        2.13      1.29 o
   3   4  12        1.79        5.88      2.47 o
  -4   5  12        0.03        0.60      1.60 o
  -3   5  12        2.61        4.23      2.11 o
  -2   5  12        8.31       10.91      1.67 o
  -1   5  12       46.79       52.59      4.72 o
   0   5  12        3.01        1.60      1.65 o
   1   5  12       36.30       32.42      4.99 o
   2   5  12       12.84       11.79      3.10 o
   3   5  12       10.29        7.60      2.94 o
  -4   6  12        0.47        0.00      1.36 o
  -3   6  12        4.40        5.77      1.96 o
  -2   6  12       14.75       16.22      2.03 o
  -1   6  12        0.36        0.69      1.74 o
   0   6  12        0.96        0.31      1.87 o
   1   6  12       22.55       18.94      3.30 o
   2   6  12       13.47       14.75      3.30 o
  -4   7  12        0.53        0.91      1.67 o
  -3   7  12        0.02        0.00      1.36 o
  -2   7  12        3.36        3.23      1.43 o
  -1   7  12        0.02        1.60      1.96 o
   0   7  12        0.07        0.00      1.98 o
   1   7  12        0.46        0.36      1.76 o
   2   7  12       20.17       19.10      3.79 o
  -3   8  12        4.24        4.32      1.96 o
  -2   8  12       60.56       70.26      4.77 o
  -1   8  12        1.42        0.42      1.89 o
   1   8  12        0.88        0.00      1.92 o
  -2   9  12       43.47       51.00      4.50 o
  -1 -10  13        5.43        2.21      2.03 o
   0 -10  13        5.08        3.85      1.96 o
  -1  -9  13        1.79        2.65      1.78 o
   0  -9  13        2.84        1.16      1.80 o
   1  -9  13       48.04       58.34      5.35 o
  -3  -8  13        9.38        4.37      2.65 o
  -2  -8  13        5.27        2.56      1.78 o
  -1  -8  13        2.22        2.09      1.87 o
   0  -8  13        2.96        4.88      2.05 o
   1  -8  13       78.30       82.62      5.90 o
   2  -8  13        0.61        1.29      1.87 o
  -3  -7  13       13.35        9.40      2.87 o
  -2  -7  13       32.16       47.75      4.41 o
  -1  -7  13        4.42        6.66      2.21 o
   0  -7  13       27.63       22.57      3.43 o
   1  -7  13        0.45        0.00      1.67 o
   2  -7  13        5.39        5.86      2.32 o
   3  -7  13        0.20        0.00      2.23 o
  -3  -6  13        3.73        5.63      1.63 o
  -2  -6  13       21.61       20.05      3.16 o
  -1  -6  13        6.19        3.01      1.89 o
   0  -6  13        7.50        9.87      2.52 o
   1  -6  13       32.27       28.05      3.74 o
   2  -6  13        1.11        0.00      1.34 o
   3  -6  13        1.59        1.72      2.09 o
  -4  -5  13       33.04       24.00      3.79 o
  -3  -5  13       13.15       19.92      2.30 o
  -2  -5  13       10.10       13.59      2.65 o
  -1  -5  13       54.30       64.53      4.92 o
   0  -5  13       18.43       11.90      2.74 o
   1  -5  13       37.91       39.13      4.32 o
   2  -5  13        1.62        1.65      2.14 o
   3  -5  13        1.06        4.37      2.32 o
  -4  -4  13       15.52       14.35      4.06 o
  -3  -4  13       11.58       14.07      1.99 o
  -2  -4  13        6.89        9.96      2.38 o
  -1  -4  13       13.88       16.82      3.10 o
   0  -4  13      453.37      436.40     13.73 o
   1  -4  13      144.52      135.10      7.29 o
   2  -4  13       11.48       10.63      2.85 o
   3  -4  13        0.33        0.00      1.96 o
  -4  -3  13        0.92        0.00      1.15 o
  -3  -3  13        4.79        5.08      2.60 o
  -2  -3  13       16.73       25.38      3.43 o
  -1  -3  13       38.83       41.33      4.17 o
   0  -3  13       86.77       98.76      6.02 o
   1  -3  13       53.25       62.77      5.10 o
   2  -3  13       17.92       26.58      3.85 o
   3  -3  13       15.28       20.59      3.59 o
  -4  -2  13       12.24       15.93      2.26 o
  -3  -2  13        0.76        0.35      1.00 o
  -2  -2  13       74.74       71.42      5.08 o
  -1  -2  13        0.18        0.56      1.27 o
   0  -2  13      577.99      601.36     17.02 o
   1  -2  13        0.46        0.00      1.85 o
   2  -2  13       28.72       28.07      2.67 o
   3  -2  13       32.79       27.91      7.51 o
  -4  -1  13       43.41       43.51      3.18 o
  -3  -1  13       90.01       89.74      3.95 o
  -2  -1  13        0.47        0.00      0.88 o
  -1  -1  13        0.39        4.23      1.80 o
   0  -1  13       13.97       16.80      3.21 o
   1  -1  13        0.10        0.00      1.69 o
   2  -1  13       21.00       25.42      5.06 o
   3  -1  13        0.20        0.00      1.21 o
  -4   0  13        0.10        0.00      1.03 o
  -3   0  13        1.46        2.69      0.95 o
  -2   0  13        4.17        4.37      1.21 o
  -1   0  13      118.23      132.85      7.00 o
   0   0  13       82.70       98.82      6.11 o
   1   0  13      233.85      236.80      9.56 o
   2   0  13        3.66        3.56      1.59 o
   3   0  13       13.86       13.85      2.45 o
  -4   1  13        0.29        0.44      1.18 o
  -3   1  13        0.39        2.08      1.06 o
  -2   1  13      275.41      278.99      9.51 o
  -1   1  13       16.53        8.09      2.41 o
   0   1  13       47.83       62.39      4.90 o
   1   1  13       71.50       84.47      5.68 o
   2   1  13       28.09       20.09      2.42 o
   3   1  13        1.20        1.51      1.47 o
  -4   2  13        7.92        7.99      1.64 o
  -3   2  13        0.02        1.29      1.00 o
  -2   2  13       93.37       87.84      3.74 o
  -1   2  13        6.37        3.41      1.89 o
   0   2  13       29.08       24.58      3.54 o
   1   2  13       10.35        9.11      2.67 o
   2   2  13       59.09       63.88      4.67 o
   3   2  13        0.00        0.76      1.85 o
  -4   3  13        6.56        9.61      1.78 o
  -3   3  13       32.57       30.79      4.67 o
  -2   3  13      153.49      152.64      5.95 o
  -1   3  13       14.63       18.12      3.23 o
   0   3  13        0.47        0.00      1.49 o
   1   3  13        0.35        1.31      2.07 o
   2   3  13       10.60       11.13      1.96 o
   3   3  13       23.11       23.46      4.10 o
  -4   4  13        0.06        0.47      1.52 o
  -3   4  13       54.91       58.80      3.50 o
  -2   4  13       40.98       45.21      2.96 o
  -1   4  13       46.79       37.68      4.14 o
   0   4  13       25.42       24.98      3.63 o
   1   4  13       30.06       28.32      3.74 o
   2   4  13        0.45        0.53      1.89 o
  -4   5  13       29.66       38.48      4.17 o
  -3   5  13       12.07       17.40      3.84 o
  -2   5  13        0.11        0.00      1.08 o
  -1   5  13       77.89       78.92      5.75 o
   0   5  13       12.06       18.41      3.36 o
   1   5  13       45.00       49.71      4.75 o
   2   5  13        0.22        0.00      1.58 o
  -3   6  13        0.49        1.20      1.28 o
  -2   6  13        0.27        2.95      1.23 o
  -1   6  13        0.04        0.00      1.87 o
   0   6  13        1.78        2.79      2.07 o
   2   6  13        0.44        0.09      1.72 o
  -3   7  13        2.25        1.31      1.72 o
  -2   7  13       10.20       10.54      1.88 o
  -1   7  13        0.36        0.00      2.05 o
   0   7  13        0.13        0.13      2.05 o
  -2   8  13        1.58        2.58      1.72 o
  -1   8  13        1.01        2.83      2.41 o
  -1  -8  14        0.78        0.94      1.65 o
   0  -8  14        0.15        0.00      1.27 o
   1  -8  14        4.36        2.01      1.83 o
  -2  -7  14       63.22       73.29      5.48 o
  -1  -7  14       13.84       18.29      3.32 o
   0  -7  14       12.66       15.20      3.07 o
   1  -7  14       33.08       46.88      4.97 o
   2  -7  14       43.06       44.54      4.92 o
  -3  -6  14        9.37       14.44      3.10 o
  -2  -6  14        7.85        8.91      2.54 o
  -1  -6  14        6.69        8.40      2.54 o
   0  -6  14        0.01        0.00      1.65 o
   1  -6  14        0.02        0.22      1.47 o
   2  -6  14       11.53        7.98      3.03 o
  -3  -5  14        8.99       11.23      2.02 o
  -2  -5  14       29.07       44.41      4.48 o
  -1  -5  14        5.29        7.24      2.41 o
   0  -5  14        7.34        2.96      1.96 o
   1  -5  14       41.23       40.47      4.39 o
   2  -5  14        2.17        2.83      2.58 o
  -3  -4  14        0.71        1.85      1.39 o
  -2  -4  14        7.07        2.58      1.74 o
  -1  -4  14       17.89       23.13      3.50 o
   0  -4  14        2.96        1.89      1.78 o
   1  -4  14       15.98       10.52      3.05 o
   2  -4  14        1.35        1.87      2.07 o
  -4  -3  14        0.11        0.58      1.22 o
  -3  -3  14       69.41       76.32      3.82 o
  -2  -3  14       17.23       12.50      2.81 o
  -1  -3  14        0.73        3.05      1.76 o
   0  -3  14       40.03       35.32      4.12 o
   1  -3  14        2.44        2.94      2.09 o
   2  -3  14        0.05        0.27      1.92 o
   3  -3  14        2.51        1.83      1.98 o
  -4  -2  14       19.49       14.09      2.26 o
  -3  -2  14        8.71        5.85      2.53 o
  -2  -2  14        0.26        0.00      0.96 o
  -1  -2  14       19.47       25.31      3.52 o
   0  -2  14       38.17       36.59      4.37 o
   1  -2  14      199.09      182.25      8.69 o
   2  -2  14       33.44       31.89      4.12 o
   3  -2  14        1.42        2.04      1.93 o
  -4  -1  14        1.32        0.43      1.60 o
  -3  -1  14       17.73       16.59      2.25 o
  -2  -1  14        5.74        5.70      2.12 o
  -1  -1  14        2.26        0.00      1.43 o
   0  -1  14       14.11       13.66      3.23 o
   1  -1  14       11.76       18.70      3.36 o
   2  -1  14       47.54       60.03      5.39 o
   3  -1  14       49.08       48.73      5.79 o
  -4   0  14        0.02        1.91      1.28 o
  -3   0  14        1.88        2.10      1.11 o
  -2   0  14       19.67       21.84      3.45 o
  -1   0  14        0.99        2.07      1.87 o
   0   0  14        1.22        1.60      2.03 o
   1   0  14      136.59      159.14      8.20 o
   2   0  14       28.37       16.98      3.52 o
   3   0  14       34.64       40.22      3.38 o
  -4   1  14        0.48        1.13      1.20 o
  -3   1  14       57.22       65.38      3.46 o
  -2   1  14        7.38        2.85      1.89 o
  -1   1  14        0.02        1.45      1.94 o
   0   1  14       26.88       31.71      4.12 o
   1   1  14       29.33       30.91      3.99 o
   2   1  14        1.94        1.94      2.30 o
  -4   2  14        2.62        6.15      1.68 o
  -3   2  14       10.50       16.21      2.16 o
  -2   2  14       50.53       45.81      4.97 o
  -1   2  14        0.09        0.00      1.85 o
   0   2  14       41.20       46.19      4.72 o
   1   2  14        0.49        4.43      2.38 o
   2   2  14      148.17      160.10      8.20 o
  -4   3  14       27.17       39.76      3.20 o
  -3   3  14       18.81       27.35      3.14 o
  -2   3  14        5.55        6.64      2.61 o
  -1   3  14       38.02       31.86      4.12 o
   0   3  14       11.58        9.43      2.87 o
   1   3  14        3.56        1.09      2.09 o
   2   3  14       18.46       20.66      3.74 o
  -3   4  14       10.92       12.31      3.21 o
  -2   4  14        9.11        5.37      2.56 o
  -1   4  14       14.34       12.52      3.28 o
   0   4  14       25.87       17.22      3.41 o
   1   4  14       11.50       11.72      3.05 o
  -3   5  14        4.12        4.23      1.58 o
  -2   5  14       11.23        7.82      3.12 o
  -1   5  14      130.77      157.11      8.45 o
   0   5  14        4.03        4.81      2.54 o
   1   5  14        0.14        0.00      1.92 o
  -2   6  14        5.98        8.76      2.92 o
  -1   6  14       89.70      103.84      7.00 o
   0   6  14       10.77       14.86      3.48 o
  -1   7  14        0.03        1.29      2.41 o
  -1  -6  15       18.80       28.14      4.10 o
   0  -6  15        1.74        1.56      1.85 o
   1  -6  15        0.57        1.98      2.12 o
  -2  -5  15        4.23        8.16      2.63 o
  -1  -5  15        4.69        4.84      2.32 o
   0  -5  15        2.38        4.77      2.05 o
   1  -5  15        0.49        0.00      1.45 o
  -2  -4  15       38.17       48.04      4.84 o
  -1  -4  15        6.88        3.30      1.76 o
   0  -4  15        1.35        2.74      1.92 o
   1  -4  15       10.49        8.58      2.94 o
  -3  -3  15        5.76       11.05      2.79 o
  -2  -3  15       12.09       13.95      2.96 o
  -1  -3  15       14.68        8.38      2.43 o
   0  -3  15        4.94        4.30      2.03 o
   1  -3  15        2.71        1.56      2.21 o
   2  -3  15        0.96        0.00      1.94 o
  -3  -2  15        2.94        2.92      1.94 o
  -2  -2  15        0.73        1.18      1.40 o
  -1  -2  15        1.33        2.34      1.78 o
   0  -2  15        7.96        5.33      2.50 o
   1  -2  15        1.97        2.07      2.43 o
   2  -2  15        1.20        2.34      2.43 o
  -3  -1  15        2.83        0.04      1.76 o
  -2  -1  15        2.29        1.85      1.60 o
  -1  -1  15        6.76        1.47      1.65 o
   0  -1  15        0.09        0.00      1.80 o
   1  -1  15      126.21      121.20      7.46 o
   2  -1  15        2.78        4.08      2.70 o
  -3   0  15       22.83       21.15      3.59 o
  -2   0  15        0.28        0.40      1.52 o
  -1   0  15        0.24        2.90      2.25 o
   0   0  15        8.87       11.03      3.07 o
   1   0  15        1.34        2.21      2.45 o
   2   0  15       22.65       18.94      3.77 o
  -3   1  15        1.84        2.01      1.76 o
  -2   1  15       27.88       31.98      4.41 o
  -1   1  15        0.27        0.00      1.83 o
   0   1  15       27.78       30.37      4.19 o
   1   1  15       54.35       65.71      5.70 o
  -3   2  15       43.96       36.90      4.75 o
  -2   2  15        6.66        4.21      2.54 o
  -1   2  15        4.27        1.80      2.14 o
   0   2  15        0.35        1.05      2.16 o
   1   2  15       11.15       12.63      3.28 o
  -3   3  15        0.52        0.00      2.32 o
  -2   3  15        1.91        3.30      2.21 o
  -1   3  15       10.33       11.90      3.28 o
   0   3  15        7.74       13.21      3.32 o
   1   3  15        2.13        3.81      2.56 o
  -2   4  15        0.22        0.00      2.09 o
  -1   4  15       76.51       87.44      6.55 o
   0   4  15        0.03        0.00      2.21 o
  -1   5  15        8.57        7.62      3.05 o
  -1  -3  16       13.52       17.92      3.61 o
   0  -3  16        0.92        3.72      2.32 o
  -1  -2  16       16.81       20.75      3.68 o
   0  -2  16        7.75        5.21      2.58 o
  -2  -1  16        0.09        3.52      2.30 o
  -1  -1  16        0.23        3.92      2.43 o
   0  -1  16       36.29       38.57      4.90 o
  -2   0  16       30.27       26.78      4.23 o
  -1   0  16        0.97        0.00      1.98 o
   0   0  16       11.14       14.06      3.57 o
  -1   1  16       13.16       15.26      3.74 o
   0   1  16        5.51       12.37      3.34 o
  -1   2  16        4.52        4.68      2.56 o
 
